# Supplementary material for: Interplay of the RNA Exosome Complex and RNA-Binding Protein Ssd1 in Maintaining Cell Wall Stability in Yeast
Source: Microbiol Spectr. 2021 Jul 14;9(1):10.1128/spectrum.00295-21. doi: 10.1128/spectrum.00295-21 (PMC8552689; doi:10.1128/spectrum.00295-21)
Supplement: SUPPLEMENTAL FILE 1 — Supplemental material. Download SPECTRUM00295-21_Supp_1_seq3.xlsx, XLSX file, 1.4 MB [file spectrum00295-21_supp_1_seq3.xlsx]

## Sheet: description
DESCRIPTION OF THE SUPPLEMENTARY DATA
sheet	description	source of the data
bayne_ssd1e42_wt42_LFC	data identifying mRNA enriched for Ssd1-binding after heat stress (42°C for 16 min) = Ssd1 CRAC/total RNA-seq; used to plot Fig.4A and for coloring Fig.4C	Bayne RA, Jayachandran U, Kasprowicz A, Bresson S. 2020. Yeast Ssd1 is a non-enzymatic member of the RNase II family with an alternative RNA recognition interface. BiorXiv 1–30.
wang_rrp6d4210_wt4210_LFC	data comparing transcriptomes of rrp6Δ versus wild type yeast after heat stress (42°C for 10 min) = rrp6Δ/wt; used to plot Fig.4B and y-axis of Fig.4C	Wang C, Liu Y, DeMario SM, Mandric I, Gonzalez-Figueroa C, Chanfreau GF. 2020. Rrp6 Moonlights in an RNA Exosome-Independent Manner to Promote Cell Survival and Gene Expression during Stress. Cell Rep 31:107754.
wang_rrp6d25_wt25_LFC	data comparing transcriptomes of rrp6Δ versus wild type yeast at 25°C = rrp6Δ/wt; used to plot x-axis of Fig.4C	Wang C, Liu Y, DeMario SM, Mandric I, Gonzalez-Figueroa C, Chanfreau GF. 2020. Rrp6 Moonlights in an RNA Exosome-Independent Manner to Promote Cell Survival and Gene Expression during Stress. Cell Rep 31:107754.
gene groups	groups of genes used to color-code Fig.4A and 4B
column names for sheets 1-3	description
featureSystematicName	systematic name of the gene, as defined by Saccharomyces genome database (SGD); https://www.yeastgenome.org/
baseMean	the average of the normalized count values, divided by size factors, taken over all samples in the DESeqDataSet
log2FoldChange	log2-fold change in expression/binding of the gene/mRNA, shrunken by the 'apeglm' function
lfcSE	posterior standard deviation of the log2FoldChange estimate, produced by the 'apeglm' function of the 'lfcShrink' function from the DESeq2 package
p-value	p-value of a statistical test calculating whether observed change in expression/binding differs from zero
padj	p-value adjusted for multiple testing
svalue	statistic computed by the 'lfcShrink' function, analogous to the q-value
for further details on the meaning of the columns, see:
Love MI, Anders S, Kim V and Huber W. RNA-Seq workflow: gene-level exploratory analysis and differential expression. F1000Research 2016, 4:1070 (https://doi.org/10.12688/f1000research.7035.2)

## Sheet: bayne_ssd1e42_wt42_LFC
featureSystematicName	baseMean	log2FoldChange	lfcSE	svalue
YAL001C	380.972	0.288936	0.651516	0.515643
YAL002W	131.37	-0.244773	0.455333	0.612041
YAL003W	5412.65	-0.35826	0.157249	0.668196
YAL005C	40019	-0.70081	0.147474	0.632715
YAL007C	118.367	-1.45283	0.765273	0.0876625
YAL008W	263.144	-0.564053	0.731628	0.349671
YAL009W	76.8349	0.287748	0.453397	0.603785
YAL010C	102.901	-0.0113097	0.453432	0.639578
YAL011W	55.7772	-0.114066	0.789807	0.525305
YAL012W	890.817	0.449711	0.218771	0.64951
YAL013W	155.033	0.106899	0.828864	0.510172
YAL014C	108.113	-0.878618	0.497357	0.256448
YAL015C	105.934	-0.0964409	0.723696	0.565763
YAL016W	906.343	0.180463	0.322805	0.65016
YAL017W	981.217	0.054425	0.144911	0.671199
YAL018C	22.853	0.430264	0.956585	0.349487
YAL019W	133.381	1.51261	0.360883	0.0207229
YAL020C	27.4561	-3.53519	2.56718	0.0460665
YAL021C	222.169	0.430391	0.275611	0.63454
YAL022C	135.409	-0.0574332	0.62703	0.598335
YAL023C	884.902	0.627399	0.166154	0.641291
YAL024C	83.4845	-0.0630133	0.703448	0.580657
YAL025C	129.997	2.28543	0.432943	0.000219917
YAL026C	216.546	-0.535597	0.718133	0.363079
YAL027W	24.8001	-1.88809	1.42454	0.0839244
YAL028W	227.074	0.887428	0.337632	0.277457
YAL029C	209.591	0.0979315	0.559305	0.608215
YAL030W	215.247	0.039042	0.50573	0.626182
YAL031C	281.615	0.69656	0.397724	0.40304
YAL032C	115.681	0.716147	0.367898	0.405262
YAL033W	58.3922	1.45603	0.973073	0.10372
YAL034C	581.826	0.0494992	0.267153	0.665675
YAL034W-A	27.6376	0.114456	0.785301	0.526865
YAL035W	373.265	-0.762793	1.22047	0.240418
YAL036C	70.6748	0.925005	0.495767	0.227961
YAL038W	9657.75	-0.233026	0.208558	0.666675
YAL039C	37.273	-0.425641	0.804626	0.386893
YAL040C	315.731	1.64428	0.225643	0.000300142
YAL041W	192.306	-0.259103	0.853043	0.436014
YAL042W	300.833	-0.279971	0.768172	0.462376
YAL043C	142.437	0.0861032	0.759821	0.552626
YAL044C	569.966	-0.98441	0.458	0.202467
YAL046C	46.1788	-0.0144071	0.821457	0.551693
YAL047C	69.4638	0.317965	0.445355	0.601022
YAL048C	145.141	1.1581	0.762854	0.147519
YAL049C	181.871	-0.305205	0.866748	0.414028
YAL051W	201.929	-0.0862017	0.296252	0.660521
YAL053W	392.12	0.247545	0.228438	0.662913
YAL054C	290.5	1.20588	0.545919	0.116563
YAL055W	35.6432	-4.3585	2.45702	0.0240307
YAL056W	271.72	0.000814791	0.645115	0.601836
YAL058W	58.7662	-0.144418	0.793803	0.510393
YAL059W	13.9076	-0.421501	0.891049	0.363614
YAL060W	2161.71	-1.67838	0.209106	8.56726e-05
YAL062W	22.7415	-1.01257	1.22886	0.194338
YAL063C	28.0401	0.875635	0.696816	0.235694
YAL064W	0.548801	-0.0471194	0.887873	0.508284
YAL067C	2.22863	-0.126148	0.891582	0.476024
YAL068C	1.87656	0.3881	0.98004	0.356237
YAR002C-A	297.584	0.382036	0.481806	0.573172
YAR002W	87.2698	-0.600905	0.566631	0.383037
YAR003W	79.4081	-0.272446	0.825413	0.440176
YAR007C	405.035	0.0321224	0.213277	0.669378
YAR008W	15.844	-1.00019	1.56141	0.195957
YAR014C	211.418	0.324347	0.322164	0.635977
YAR015W	80.0492	-6.15381	2.51774	0.00410967
YAR018C	65.2262	0.265997	0.546807	0.583089
YAR019C	445.561	1.49465	0.780263	0.0830588
YAR020C	8.44406	-0.398999	0.978411	0.354602
YAR027W	276.772	-0.528837	0.275329	0.615291
YAR031W	90.9105	1.17736	0.410722	0.108205
YAR033W	11.6332	-0.59198	1.10604	0.28584
YAR035W	52.9463	0.00162148	0.791041	0.56814
YAR042W	404.503	0.111698	0.346513	0.650592
YAR050W	31.3992	0.786127	0.670383	0.27472
YAR071W	42.8273	0.0475642	0.789693	0.553649
YBL001C	510.732	0.421657	0.263982	0.639877
YBL002W	405.395	-0.502075	0.811545	0.354421
YBL003C	373.805	-2.70639	0.497385	2.97982e-05
YBL004W	141.875	0.779449	0.751056	0.269229
YBL005W	138.494	0.468519	0.690699	0.404628
YBL006C	211.942	1.02914	0.577352	0.18412
YBL007C	1190.45	-0.0683144	0.14804	0.671134
YBL008W	112.507	0.513121	0.536809	0.450544
YBL009W	18.2881	-1.4904	2.32036	0.146788
YBL011W	479.975	-0.224204	0.344413	0.641589
YBL013W	21.441	0.0225115	0.756062	0.574716
YBL014C	175.056	0.720851	0.321725	0.435435
YBL015W	565.351	-1.01013	0.301244	0.188796
YBL016W	25.2553	-0.243203	0.754225	0.48298
YBL017C	394.992	-0.815683	0.44463	0.297428
YBL018C	10.0924	-0.493983	1.03398	0.317047
YBL019W	60.5214	-2.12124	1.00189	0.0383005
YBL020W	50.6677	-0.966215	1.28038	0.201073
YBL021C	13.1054	-0.707098	1.20895	0.255801
YBL022C	871.758	-0.436641	0.221336	0.650232
YBL023C	94.5075	-0.818762	0.636861	0.267111
YBL024W	56.5377	-0.127136	0.648502	0.583838
YBL025W	32.9355	-0.33201	0.625158	0.506267
YBL026W	86.9095	0.0843382	0.815078	0.525722
YBL027W	383.275	0.241473	0.26749	0.656774
YBL028C	13.5036	-0.72556	1.22893	0.249063
YBL029C-A	100.835	-0.0327212	0.806291	0.5516
YBL030C	1215.76	-0.15364	0.468561	0.621116
YBL031W	39.3127	0.104747	0.797907	0.525409
YBL032W	200.673	0.19757	0.287014	0.655791
YBL033C	95.0895	-0.132475	0.717043	0.554851
YBL034C	170.598	0.825605	0.313265	0.337556
YBL035C	64.3283	0.152542	0.791812	0.506829
YBL036C	143.955	-1.05983	0.555732	0.172393
YBL037W	85.5492	-0.399064	0.680637	0.440461
YBL038W	94.2997	-0.246062	0.827068	0.452461
YBL039C	45.532	-1.32077	1.01996	0.125175
YBL040C	192.398	-0.493449	0.835748	0.3526
YBL041W	620.451	-0.312864	0.355742	0.62773
YBL042C	18.0539	-0.366063	0.77276	0.420898
YBL043W	342.597	6.94479	0.406308	5.91776e-50
YBL045C	1140.18	-0.184988	0.275744	0.658934
YBL046W	100.604	-0.0830539	0.719969	0.571102
YBL047C	1217.15	-0.19944	0.30046	0.652672
YBL049W	45.909	-0.196083	0.84024	0.468506
YBL050W	288.43	-1.45634	0.450224	0.0450062
YBL051C	498.871	0.73197	0.250089	0.507501
YBL052C	83.8888	0.0538445	0.418777	0.641812
YBL054W	87.3453	2.79279	0.438607	1.48649e-06
YBL055C	48.9962	-0.0399024	0.821844	0.540485
YBL056W	794.008	-0.20454	0.283424	0.656072
YBL057C	142.872	0.285515	0.681956	0.498269
YBL058W	586.349	-0.545994	0.641882	0.384384
YBL059C-A	69.978	-0.190731	0.733206	0.51972
YBL060W	98.4396	0.461074	0.440182	0.55969
YBL061C	181.134	-0.144014	0.33916	0.649654
YBL063W	133.725	0.198185	0.457439	0.61774
YBL064C	991.625	-0.959439	0.180806	0.249721
YBL066C	197.684	1.14252	0.295353	0.102558
YBL067C	167.292	0.00961602	0.715752	0.587824
YBL068W	28.4438	-0.0786305	0.758181	0.556872
YBL069W	28.5936	-2.23693	1.41711	0.0565156
YBL071W-A	16.0905	-0.259155	0.759814	0.474132
YBL072C	473.01	-0.796597	0.276359	0.393012
YBL074C	131.197	0.565362	0.80685	0.33243
YBL075C	4688.49	-2.27738	0.378885	4.58967e-05
YBL076C	360.529	-0.369461	0.298062	0.637257
YBL078C	499.023	0.582438	0.431553	0.471716
YBL079W	227.933	0.190143	0.520461	0.602486
YBL080C	105.788	0.206223	0.587919	0.584171
YBL082C	31.8211	0.751208	0.653762	0.287096
YBL084C	162.998	-0.13165	0.821144	0.502642
YBL085W	283.914	-0.769462	0.337607	0.375707
YBL087C	172.515	-0.490591	0.599196	0.428246
YBL088C	128.86	0.139591	0.589822	0.594573
YBL089W	51.5993	-0.238886	0.796746	0.46799
YBL090W	45.4895	-2.92575	1.4328	0.0255263
YBL091C	244.088	-1.87718	0.481587	0.00769275
YBL091C-A	116.299	-0.0439995	0.522465	0.621977
YBL092W	634.222	-0.209003	0.274884	0.657263
YBL093C	79.5298	-0.760996	0.600585	0.293119
YBL097W	27.1938	-3.53817	2.54894	0.0453554
YBL098W	110.016	1.08527	0.416271	0.148252
YBL099W	1454.55	-0.245148	0.267888	0.656423
YBL101C	395.266	-0.0806233	0.232344	0.667867
YBL102W	253.636	-0.611836	0.306307	0.569887
YBL103C	104.24	-0.107828	0.809025	0.519294
YBL104C	100.708	-0.039272	0.47909	0.631799
YBL105C	294.93	0.0655751	0.569072	0.61053
YBL106C	15.7148	-0.984918	1.53992	0.197351
YBL107C	62.2305	-0.13263	0.795381	0.515101
YBL108C-A	0.477764	-0.0441254	0.887778	0.50995
YBL111C	40.3594	-0.646081	1.03388	0.279978
YBR001C	597.503	-0.786513	0.211579	0.485184
YBR002C	120.422	0.515941	0.473972	0.489776
YBR003W	242.906	-0.892445	0.361982	0.269652
YBR004C	39.0363	-0.297555	0.573703	0.559781
YBR005W	42.0854	-0.313883	0.87131	0.409672
YBR006W	249.752	-0.507561	0.979075	0.320796
YBR007C	128.889	0.0120587	0.55941	0.618527
YBR008C	46.621	-0.17199	0.784343	0.501728
YBR009C	1141.65	-0.240418	0.355813	0.638157
YBR010W	768.691	-0.212056	0.227882	0.664602
YBR011C	1610.73	-0.310173	0.397459	0.616477
YBR014C	179.892	-1.06607	0.381354	0.15649
YBR015C	209.307	-0.294564	0.867016	0.419079
YBR016W	322.575	0.881949	0.562112	0.244647
YBR017C	212.53	-0.654417	0.340857	0.486884
YBR018C	103.152	0.708487	0.467679	0.356055
YBR019C	24.9645	0.192052	0.806849	0.482612
YBR020W	13.1745	-0.688426	1.1932	0.260947
YBR021W	60.4004	2.15788	0.497286	0.00160009
YBR022W	135.97	0.33326	0.63058	0.502528
YBR023C	274.471	0.190349	0.490041	0.611485
YBR024W	70.2412	-2.73335	0.938657	0.00738153
YBR025C	3207.72	0.436195	0.375294	0.598253
YBR026C	731.889	-0.921223	0.366566	0.246419
YBR028C	117.083	0.642615	0.377286	0.464476
YBR029C	160.098	-0.0807255	0.60962	0.598987
YBR030W	19.5553	-1.34858	1.32089	0.136012
YBR031W	419.514	-0.315595	0.262727	0.651095
YBR034C	33.08	-0.485849	0.934177	0.33642
YBR035C	510.363	0.203217	0.497037	0.607173
YBR036C	307.785	-1.60513	0.415347	0.0189312
YBR037C	57.3813	-0.184461	0.840788	0.472226
YBR038W	122.816	-0.672874	0.581364	0.33963
YBR039W	728.018	0.013142	0.57913	0.614738
YBR040W	118.793	7.93933	0.541491	3.74255e-39
YBR041W	215.422	-0.568111	0.500593	0.433692
YBR042C	83.8502	-0.258575	0.82479	0.446948
YBR043C	247.941	1.38882	0.427143	0.0525439
YBR044C	123.515	0.0219738	0.742714	0.578884
YBR045C	93.1066	-0.0522629	0.804056	0.544377
YBR046C	368.088	-0.716024	0.303981	0.461586
YBR048W	562.63	0.801851	0.584957	0.27893
YBR049C	266.813	-1.22557	0.92563	0.140187
YBR050C	13.6415	0.451748	0.911546	0.350956
YBR052C	1161.88	-0.183548	0.165291	0.670161
YBR054W	3809.79	0.625335	0.211182	0.619078
YBR055C	133.743	0.257047	0.419879	0.618763
YBR056W	767.773	-1.44008	0.319468	0.0234131
YBR057C	168.953	0.627441	0.810139	0.307212
YBR058C	152.139	-0.156591	0.845781	0.48175
YBR058C-A	102.362	-3.00474	0.841127	0.00132201
YBR059C	753.016	0.167951	0.466002	0.619785
YBR060C	76.5512	-0.360688	0.845956	0.400003
YBR061C	10.1744	-0.498344	1.03691	0.31446
YBR065C	142.644	-0.00948821	0.435933	0.642405
YBR066C	159.839	2.10405	0.473348	0.00156397
YBR067C	4905.63	1.16881	0.406712	0.11058
YBR068C	951.442	1.1809	0.673559	0.135277
YBR069C	150.155	-0.628823	0.393465	0.463952
YBR070C	52.1133	-0.329539	0.811812	0.422557
YBR071W	231.752	0.513551	0.90989	0.331282
YBR072W	25648.1	-1.47566	0.239235	0.0050035
YBR073W	160.038	0.0470224	0.428192	0.641068
YBR074W	207.225	0.190897	0.295386	0.654449
YBR076W	42.7602	0.133388	0.812865	0.505478
YBR077C	554.831	2.12502	1.13619	0.0458884
YBR078W	2136.48	1.40302	0.566213	0.0733906
YBR079C	257.204	0.0317403	0.600951	0.607974
YBR080C	412.22	-0.45811	0.450373	0.552813
YBR081C	263.878	0.237562	0.357749	0.638082
YBR082C	3576.94	0.625806	0.238438	0.603622
YBR083W	195.166	0.746393	1.11325	0.251251
YBR084C-A	389.583	0.202985	0.485417	0.61045
YBR084W	82.5852	-0.910211	0.733973	0.22013
YBR085C-A	5753.75	0.184477	0.167313	0.670096
YBR085W	8.79871	-0.418036	0.988501	0.347276
YBR086C	1536.77	1.14554	0.224495	0.0815628
YBR087W	55.3679	-1.34648	1.00243	0.119991
YBR088C	85.478	-0.820479	1.03628	0.234336
YBR089C-A	1135.16	0.371475	0.225379	0.655157
YBR091C	6.68239	-0.312645	0.939329	0.391532
YBR092C	53.159	-0.885183	0.692769	0.231613
YBR093C	21.7851	-0.226353	0.835095	0.458
YBR094W	88.0504	-0.243924	0.824233	0.4545
YBR095C	85.5955	-0.0532426	0.742357	0.571535
YBR097W	180.226	0.371127	0.517146	0.557329
YBR098W	147.117	2.09184	0.33196	6.57781e-05
YBR101C	5593.93	-0.585167	0.450682	0.455716
YBR102C	113.519	-0.497892	0.424846	0.545532
YBR103W	95.1273	-0.21518	0.821198	0.468248
YBR104W	14.8465	-0.458029	0.832969	0.363971
YBR105C	196.621	0.71854	0.284653	0.479026
YBR106W	311.857	-0.907593	0.298317	0.2724
YBR107C	45.3326	-0.451874	0.826532	0.369279
YBR108W	214.966	-0.488254	0.315239	0.609334
YBR109C	558.056	-0.155558	0.716301	0.54457
YBR110W	95.3279	-2.45606	0.730508	0.00482026
YBR111C	429.181	-1.44817	0.744966	0.0865583
YBR111W-A	133.865	0.476707	0.566901	0.456659
YBR112C	615.444	0.712582	0.248476	0.536027
YBR114W	331.302	0.15772	0.260788	0.662028
YBR115C	107.298	-2.2438	0.660508	0.00665335
YBR117C	1318.36	-0.396396	0.80653	0.396933
YBR118W	9204.91	-1.01235	0.228662	0.183417
YBR119W	39.8527	-0.511011	0.813087	0.350772
YBR120C	74.4736	0.00469903	0.621433	0.606932
YBR121C	464.266	-0.063744	0.643965	0.59408
YBR122C	96.9161	-0.794577	1.04894	0.24131
YBR123C	91.2854	-0.164407	0.457607	0.62182
YBR125C	34.1076	-0.523428	0.823063	0.344308
YBR126C	8574.87	-1.08223	0.322872	0.13724
YBR127C	1473.2	0.612081	0.148076	0.651598
YBR128C	64.6494	0.100959	0.462026	0.628501
YBR129C	175.663	1.56211	0.526542	0.0425374
YBR130C	133.565	0.00714442	0.349464	0.656844
YBR131W	75.6357	0.405997	0.736159	0.41771
YBR132C	457.437	1.15678	0.382971	0.111299
YBR133C	74.0406	-2.35696	0.828052	0.0128542
YBR135W	94.928	0.707302	0.417057	0.382362
YBR136W	96.6133	-0.425052	0.610668	0.463296
YBR137W	279.332	-0.803106	1.0084	0.241087
YBR139W	1202.42	-0.95797	0.157029	0.26308
YBR140C	668.43	1.14971	0.448316	0.121963
YBR141C	3.04643	-0.161549	0.8965	0.461981
YBR142W	30.6317	-0.250628	0.766399	0.475521
YBR143C	160.314	-0.707473	1.07534	0.264567
YBR145W	41.6426	-4.76018	2.44478	0.016108
YBR146W	146.602	-0.268562	0.788342	0.458801
YBR147W	81.0569	-0.485327	0.89061	0.344122
YBR148W	67.3126	1.51505	0.924092	0.0921606
YBR149W	1422.94	-0.765493	0.19174	0.559238
YBR150C	155.239	-0.00571018	0.752122	0.579391
YBR151W	627.481	0.489882	0.173158	0.658656
YBR152W	10.5677	-0.520583	1.0522	0.305991
YBR153W	36.6938	-0.0160779	0.775296	0.570408
YBR154C	63.2517	-5.68679	2.47	0.00630054
YBR155W	25.39	-3.28186	2.5986	0.055941
YBR156C	23.2233	-2.896	2.69422	0.0742257
YBR157C	133.731	-0.597049	0.390867	0.493228
YBR158W	1585.48	2.80609	0.48329	4.84682e-06
YBR159W	257.084	-0.733426	0.303642	0.439605
YBR160W	118.101	-3.64869	0.875824	0.000178095
YBR161W	240.198	0.167229	0.435687	0.62657
YBR162C	1849.62	3.04879	0.187453	2.21083e-29
YBR162W-A	70.3482	-0.226689	0.677058	0.531893
YBR163W	142.745	0.376168	0.861343	0.389879
YBR164C	88.5629	-2.37264	0.896504	0.0162155
YBR165W	69.0478	-0.113452	0.797645	0.522264
YBR166C	134.595	0.171285	0.709506	0.540288
YBR167C	55.589	0.803241	0.562973	0.281236
YBR168W	129.087	0.137058	0.834015	0.494054
YBR169C	4389.66	-0.428311	0.241832	0.644987
YBR170C	535.787	0.528584	0.586163	0.415876
YBR171W	496.932	2.41381	0.384879	9.53193e-06
YBR172C	124.738	0.699658	0.470734	0.36111
YBR173C	255.155	-0.391667	0.295628	0.634009
YBR175W	60.5638	-0.0609124	0.824615	0.530875
YBR176W	43.1247	-0.406645	0.812069	0.391036
YBR177C	520.606	-0.429695	0.788719	0.389549
YBR179C	161.933	0.198598	0.329124	0.646967
YBR180W	16.783	3.44596	1.22108	0.00463787
YBR181C	388.089	-0.516317	0.351267	0.586913
YBR182C	74.005	2.3076	0.723519	0.00816325
YBR183W	221.73	-2.48554	0.755067	0.00519323
YBR185C	76.8194	-0.153655	0.562113	0.598824
YBR186W	53.4716	0.298755	0.919823	0.402722
YBR187W	130.708	0.116632	0.670778	0.578968
YBR188C	35.0279	-0.0532908	0.770077	0.560952
YBR189W	252.289	-1.27631	0.906539	0.126905
YBR191W	352.391	0.0142639	0.56385	0.617267
YBR192W	24.4898	-3.10766	2.64961	0.0643922
YBR193C	145.193	0.345771	0.74074	0.440746
YBR194W	153.952	2.62345	0.376892	6.37942e-07
YBR195C	17.2974	-1.26269	1.9612	0.166722
YBR196C	3905.7	-0.325935	0.186205	0.666142
YBR197C	21.0163	-2.16558	2.89937	0.113209
YBR198C	155.167	-1.03822	0.469549	0.178259
YBR199W	596.034	-2.02301	0.308645	5.67458e-05
YBR200W	213.647	0.814719	0.277933	0.370504
YBR201W	91.1916	-0.136331	0.808142	0.506379
YBR202W	47.5729	-3.32341	1.3481	0.010398
YBR203W	91.8054	0.569126	0.605014	0.386226
YBR204C	224.585	-0.00482226	0.8322	0.549532
YBR205W	150.027	-0.240985	0.360151	0.636656
YBR207W	166.566	-1.17168	0.94847	0.154564
YBR208C	65.5249	-3.13954	1.05907	0.00445959
YBR210W	25.8829	-3.33739	2.59257	0.0538646
YBR211C	109.747	0.631488	0.408781	0.448337
YBR212W	729.777	0.857571	0.204663	0.380839
YBR213W	38.6993	1.07857	1.122	0.179897
YBR214W	1445.68	0.331197	0.185062	0.666075
YBR215W	180.011	1.15043	0.41029	0.11705
YBR216C	129.785	-1.37419	1.30221	0.131095
YBR217W	40.3923	-0.148715	0.776063	0.517797
YBR218C	683.197	-0.587661	0.284192	0.593916
YBR221C	825.002	-0.164023	0.201283	0.66846
YBR222C	205.755	-0.991092	0.481702	0.198747
YBR223C	68.7981	-0.482943	0.675112	0.403676
YBR227C	120.807	-0.584166	0.461674	0.447782
YBR228W	119.181	0.789554	0.701091	0.270497
YBR229C	349.147	0.00100533	0.296642	0.663726
YBR230C	1332.17	0.721605	0.149204	0.624086
YBR231C	86.714	0.480039	0.420487	0.563101
YBR233W	170.128	0.615785	0.833141	0.307618
YBR233W-A	66.1553	1.55697	0.733451	0.0685994
YBR234C	390.35	-0.765011	0.409722	0.342256
YBR235W	197.8	0.580807	0.316609	0.579644
YBR236C	176.451	-0.0716747	0.81631	0.530262
YBR237W	144.75	0.0227042	0.594052	0.610928
YBR238C	219.919	5.2336	0.393301	1.66628e-28
YBR239C	15.8674	-0.403751	0.778271	0.403835
YBR240C	179.818	4.01285	0.341273	1.926e-20
YBR243C	82.0182	-0.506378	0.708435	0.381347
YBR244W	46.3939	-0.168816	0.783868	0.503666
YBR245C	198.637	0.103575	0.482953	0.623228
YBR246W	51.4123	-3.21941	1.39955	0.0144257
YBR247C	51.1919	0.197421	0.865443	0.458535
YBR248C	68.7686	-0.157304	0.554706	0.599965
YBR249C	236.066	0.545178	0.567064	0.414337
YBR250W	161.971	2.50813	1.58929	0.0484089
YBR251W	34.1439	-4.23034	2.47835	0.0270619
YBR252W	64.6254	0.194241	0.491439	0.610131
YBR253W	117.907	0.695822	0.452866	0.372595
YBR254C	33.6391	0.429078	0.707694	0.417558
YBR255W	76.0144	-0.357222	0.84412	0.402403
YBR256C	247.79	-0.518418	0.291766	0.611326
YBR257W	46.7826	1.15847	0.578877	0.133558
YBR258C	13.2638	-0.718747	1.22068	0.252122
YBR259W	32.4028	-1.15139	0.989111	0.162233
YBR260C	131.234	-0.0614972	0.81111	0.536227
YBR261C	65.6406	0.0362173	0.509748	0.625717
YBR262C	39.6556	-2.15834	1.12219	0.0444958
YBR263W	152.998	-0.117342	0.818141	0.510945
YBR264C	48.8287	-0.552579	0.632256	0.384552
YBR265W	57.8396	-0.135448	0.792254	0.515534
YBR267W	15.495	-0.232376	0.751717	0.489656
YBR268W	19.7594	-1.78511	2.71487	0.130849
YBR269C	231.722	-0.221539	0.328693	0.64506
YBR271W	9.89632	-0.482256	1.02637	0.32119
YBR272C	116.306	-1.40836	1.27299	0.124433
YBR273C	277.479	-0.37252	0.523215	0.551225
YBR274W	125.411	0.2804	0.544351	0.579306
YBR275C	66.0732	-0.416437	0.851112	0.376568
YBR276C	134.469	-0.639294	1.01236	0.282913
YBR278W	147.807	1.46427	0.468188	0.0457107
YBR279W	314.764	-0.778862	0.307001	0.389052
YBR280C	351.81	-1.0502	0.285867	0.155529
YBR281C	66.6853	-3.94094	1.33751	0.00252768
YBR282W	57.4175	-2.34547	0.973376	0.0230454
YBR283C	298.037	-1.25448	0.954798	0.135522
YBR286W	2548.09	-1.22914	0.282336	0.0620011
YBR288C	143.543	0.399613	0.33741	0.619235
YBR289W	112.339	0.0464986	0.379027	0.649582
YBR290W	239.699	-0.566205	0.315843	0.586582
YBR291C	38.8703	0.1619	0.813574	0.492873
YBR293W	114.594	0.507466	0.746465	0.367166
YBR294W	2.75322	-0.148131	0.894469	0.466434
YBR295W	43.5738	-1.2807	0.981275	0.131341
YBR296C	20.0052	0.593005	1.0663	0.288349
YBR297W	12.2167	-0.654772	0.97073	0.282285
YBR298C	86.701	-0.0613147	0.802459	0.541073
YBR299W	6.54519	-0.305824	0.936717	0.394325
YBR301W	24.3824	5.44119	1.20965	1.05061e-05
YBR302C	106.482	-1.23993	0.765456	0.125422
YCL001W	124.046	-1.0607	0.630299	0.174746
YCL004W	95.9842	0.0319858	0.72566	0.581078
YCL005W	60.0622	0.122402	0.815318	0.509729
YCL005W-A	505.422	2.43657	0.752407	0.00609318
YCL008C	161.431	0.0877498	0.654174	0.589392
YCL009C	384.933	0.287372	0.257712	0.654874
YCL010C	127.983	-0.43484	0.576659	0.475899
YCL011C	358.632	-0.57091	0.386771	0.52163
YCL012C	45.5087	-0.708692	0.755365	0.28939
YCL014W	141.391	0.663399	0.542879	0.355873
YCL016C	18.3963	-1.53929	2.38548	0.143853
YCL017C	148.809	-1.09547	0.906688	0.172863
YCL018W	0
YCL024W	54.4246	-0.878128	0.625348	0.240864
YCL025C	439.65	0.223633	0.313776	0.648133
YCL026C-A	0.913044	-0.0640502	0.888062	0.500925
YCL026C-B	67.0351	-0.0306383	0.796527	0.557602
YCL027W	32.2172	0.5174	0.738385	0.365573
YCL028W	278.376	0.282396	0.358386	0.631647
YCL029C	48.6001	-0.37952	0.816753	0.401605
YCL030C	223.74	-1.51317	0.405795	0.0286827
YCL031C	115.061	-2.86553	0.714301	0.000630784
YCL032W	56.7111	-0.179562	0.839657	0.475017
YCL033C	46.6909	-5.00943	2.45953	0.0130442
YCL034W	228.239	-0.850579	0.516537	0.267747
YCL035C	1168.9	-1.20656	0.178709	0.0355214
YCL036W	12.7248	-0.678956	1.18159	0.264355
YCL037C	85.684	4.20582	0.630155	1.06286e-08
YCL038C	146.441	1.02458	0.377428	0.181537
YCL039W	111.924	-1.60531	0.638423	0.0487791
YCL040W	10332.6	-0.503192	0.16991	0.658309
YCL043C	3142.97	-0.691113	0.162889	0.62595
YCL044C	299.749	0.45053	0.275276	0.631188
YCL045C	340.788	-0.15711	0.502962	0.612755
YCL047C	240.199	0.714016	0.270397	0.502756
YCL048W	14.047	0.393167	0.883555	0.376912
YCL050C	6250.9	1.98333	0.265031	5.75213e-06
YCL051W	2096.99	4.13718	0.139747	2.18174e-112
YCL052C	361.668	-0.319301	0.671792	0.48652
YCL054W	35.1022	-1.29121	1.02264	0.131587
YCL055W	50.3125	-1.0254	0.705877	0.187865
YCL056C	35.1547	-0.135937	0.767843	0.526138
YCL057C-A	130.821	-0.195333	0.826908	0.473371
YCL057W	747.263	0.120444	0.520559	0.613787
YCL058C	57.6541	0.672836	0.586243	0.337745
YCL058W-A	4.55076	-0.220493	0.90906	0.43135
YCL059C	134.091	2.18571	0.37982	0.000119882
YCL061C	142.403	0.352006	0.589455	0.51876
YCL063W	35.3686	0.181765	0.817081	0.482735
YCL064C	38.2457	-0.265971	0.854494	0.432084
YCL066W	16.2246	0.464481	1.03392	0.326072
YCL067C	137.558	1.53966	0.678774	0.0645916
YCL069W	0.693311	-0.0536154	0.887964	0.505252
YCL073C	0.672069	-0.0521813	0.88802	0.505816
YCR002C	225.441	-0.0541605	0.766246	0.562208
YCR003W	100.254	0.437045	0.82748	0.375362
YCR004C	681.328	-0.778487	0.263422	0.42571
YCR005C	2141.59	-0.0917325	0.302552	0.659349
YCR008W	471.69	-0.141406	0.591178	0.593998
YCR009C	1185.34	1.22274	0.567389	0.115117
YCR010C	30.5519	-0.399743	0.795597	0.399681
YCR011C	1032.29	-1.26001	0.274168	0.0485943
YCR012W	26189.8	-1.57655	0.133171	5.57742e-07
YCR014C	39.0341	-0.126357	0.773115	0.528106
YCR017C	203.37	-0.749262	0.411472	0.353511
YCR018C	305.693	0.566094	0.848252	0.323347
YCR019W	37.1842	-0.978051	0.930396	0.199912
YCR020C	26.3481	-0.808734	0.896118	0.245756
YCR020C-A	13.205	-0.71846	1.21991	0.252339
YCR020W-B	52.1282	0.910239	0.540655	0.232069
YCR021C	8674.98	-0.583634	0.494218	0.426308
YCR023C	139.172	0.232125	0.708161	0.513141
YCR024C	93.2951	0.379054	0.791804	0.408574
YCR024C-A	1794.76	2.11888	0.139767	2.85606e-17
YCR026C	106.709	-0.529531	0.933015	0.320993
YCR027C	76.5639	0.248081	0.679905	0.52004
YCR028C	42.3079	-1.26282	0.818996	0.124187
YCR028C-A	179.399	-0.56751	0.601334	0.388554
YCR030C	733.501	0.765709	0.17085	0.586416
YCR031C	748.074	0.671525	0.440771	0.395795
YCR032W	253.367	0.512792	0.32403	0.598417
YCR033W	725.119	0.94341	0.230511	0.257308
YCR034W	180.901	1.29312	0.372231	0.0653924
YCR035C	112.848	-0.332859	0.456031	0.59531
YCR036W	270.863	-0.459253	0.723238	0.396608
YCR037C	122.62	-0.172249	0.41204	0.631952
YCR038C	233.284	1.8042	0.708819	0.0369005
YCR039C	136.837	1.46288	0.381845	0.0318018
YCR040W	16.1997	0.464906	1.0353	0.325684
YCR042C	221.652	-0.545075	0.320905	0.590874
YCR044C	109.78	-0.0776774	0.434212	0.637857
YCR045C	22.5051	1.48083	0.843248	0.0896858
YCR046C	45.9671	-1.39936	0.98364	0.112494
YCR047C	15.7759	-0.948751	1.4963	0.202699
YCR048W	270.303	-0.380837	0.50036	0.563546
YCR052W	96.6096	-0.517022	0.435339	0.521736
YCR053W	463.539	-0.142314	0.265975	0.66196
YCR054C	37.6027	-0.530904	0.643048	0.390871
YCR057C	26.4585	-0.80359	0.900999	0.247522
YCR059C	12.9974	-0.693995	1.1966	0.260092
YCR060W	28.7852	0.083569	0.780809	0.542341
YCR063W	5.58949	-0.147322	0.818299	0.496286
YCR065W	268.813	1.16167	0.785976	0.147764
YCR066W	33.0261	-4.15663	2.47307	0.0281313
YCR067C	368.063	0.25563	0.281418	0.652171
YCR068W	141.125	-0.143286	0.650711	0.578715
YCR069W	321.008	0.0544221	0.298592	0.661345
YCR071C	78.8456	0.100219	0.837941	0.508729
YCR072C	6.94217	-0.329414	0.945689	0.385055
YCR073C	74.517	1.37761	0.944699	0.113448
YCR073W-A	217.862	-0.921312	0.561854	0.225442
YCR075C	29.978	-3.85044	2.50711	0.0365919
YCR076C	61.707	-5.61733	2.48156	0.00701413
YCR077C	357.736	-0.241189	0.388777	0.628963
YCR079W	258.051	0.42733	0.277539	0.634388
YCR081W	118.604	0.108819	0.798154	0.523527
YCR082W	471.956	0.704159	0.245931	0.552719
YCR083W	180.57	-0.0983883	0.671765	0.582838
YCR084C	629.721	0.634077	0.51467	0.385557
YCR086W	13.1485	-0.73555	1.01062	0.261161
YCR088W	537.519	-0.166994	0.698409	0.548395
YCR089W	93.3499	1.08226	0.52991	0.161521
YCR091W	325.586	0.21361	0.437023	0.620647
YCR092C	59.3614	-0.879489	0.675298	0.235468
YCR093W	940.751	1.23067	0.184594	0.0296571
YCR094W	176.593	0.769384	0.741227	0.272611
YCR096C	105.38	0.970519	0.711275	0.204091
YCR097W	150.743	0.0369204	0.755027	0.571621
YCR098C	19.8284	-0.0488241	0.745245	0.571967
YCR104W	1.5912	-0.0989642	0.889109	0.486641
YCR105W	4.4731	-0.219758	0.908716	0.431791
YCR106W	29.0085	0.0778923	0.779479	0.546298
YCR107W	13.2828	-0.737489	1.01488	0.260519
YDL001W	56.8151	-0.132941	0.647555	0.582253
YDL002C	80.2705	-0.278953	0.827272	0.437312
YDL003W	83.6815	-0.854001	0.887559	0.230929
YDL004W	657.632	-0.199845	0.563428	0.591368
YDL005C	270.734	0.323103	0.654631	0.493936
YDL006W	100.465	-0.330426	0.62301	0.509174
YDL007W	708.26	-1.7736	0.235651	7.20395e-05
YDL008W	17.3443	-1.22379	1.90765	0.169558
YDL010W	106.312	-3.98619	1.00968	0.000227743
YDL012C	216.024	1.67303	0.725553	0.050467
YDL013W	87.8304	-0.729648	0.73466	0.285214
YDL014W	101.99	-0.695261	0.531128	0.342443
YDL015C	648.995	0.0949015	0.213389	0.668722
YDL017W	85.6976	-0.0923875	0.830097	0.516399
YDL018C	99.6711	-0.286998	0.731484	0.473752
YDL019C	874.117	-0.548092	0.199391	0.642183
YDL020C	2212.75	0.246796	0.19341	0.66747
YDL021W	347.52	-0.780745	0.548189	0.293943
YDL022W	2948.96	-0.468764	0.329737	0.607894
YDL024C	276.544	0.871102	0.259602	0.318826
YDL025C	528.659	0.116037	0.229147	0.667404
YDL028C	214.178	0.308251	0.68826	0.483472
YDL029W	609.078	-0.396888	0.502133	0.55216
YDL030W	30.1061	-0.65184	0.841528	0.297223
YDL031W	72.1845	0.0139155	0.591802	0.612438
YDL033C	15.9023	-1.02224	1.59227	0.19318
YDL035C	519.239	-0.281978	0.259752	0.654803
YDL036C	97.465	1.14179	0.511595	0.132573
YDL037C	1.69201	-0.102601	0.889518	0.48494
YDL039C	6.18026	-0.293957	0.931804	0.400965
YDL040C	263.8	-0.540549	0.343291	0.582001
YDL042C	54.5839	0.123128	0.813092	0.510614
YDL043C	38.1393	-0.299344	0.785914	0.443583
YDL044C	44.2127	-0.211258	0.784341	0.483839
YDL045C	105.741	-0.138248	0.482585	0.619863
YDL045W-A	188.42	0.92866	0.314716	0.250815
YDL046W	2367.88	2.21687	0.542513	0.0022155
YDL047W	289.77	0.613088	0.493448	0.408417
YDL048C	60.4014	1.0867	0.558651	0.161758
YDL049C	20.9845	0.257171	0.821455	0.449443
YDL051W	96.8024	0.27517	0.460797	0.604109
YDL052C	214.822	-0.278543	0.439969	0.610291
YDL053C	274.276	0.715519	0.486356	0.34561
YDL054C	102.83	-0.47583	0.7155	0.39219
YDL055C	1376.18	0.51235	0.188088	0.650952
YDL056W	358.501	1.2991	0.216492	0.0231678
YDL058W	391.403	0.588152	0.619138	0.369804
YDL059C	35.0526	-0.566659	0.829998	0.327235
YDL060W	20.3656	-1.43424	1.34983	0.12394
YDL061C	299.959	0.841671	0.673189	0.25364
YDL063C	14.484	-0.793863	1.06079	0.240194
YDL064W	67.7205	-0.436309	0.858834	0.366459
YDL065C	189.294	-0.224454	0.569253	0.585336
YDL066W	363.792	0.46628	0.361032	0.596619
YDL067C	377.428	1.04599	0.325438	0.165543
YDL069C	39.7838	0.216836	0.67203	0.5396
YDL070W	1184.03	0.862545	0.252789	0.334146
YDL072C	610.915	-0.758139	0.201804	0.551132
YDL074C	148.638	-0.443213	0.70682	0.409828
YDL075W	471.457	0.386716	0.504326	0.55742
YDL076C	364.977	1.56871	0.505166	0.0375205
YDL077C	196.768	0.0961575	0.770693	0.542147
YDL078C	267.218	-0.487376	0.97005	0.328396
YDL079C	154.878	1.02517	0.325526	0.179195
YDL080C	71.0208	-0.0946871	0.797766	0.529237
YDL081C	709.079	1.04377	0.302789	0.164365
YDL082W	181.593	0.196162	0.796718	0.485062
YDL083C	286.563	0.394572	0.323373	0.624475
YDL084W	937.987	0.432535	0.169871	0.663387
YDL085W	208.495	0.209465	0.488858	0.608695
YDL087C	121.503	1.75103	0.381781	0.00525639
YDL088C	454.775	1.39234	0.244687	0.0136295
YDL089W	97.5534	-1.63806	0.686484	0.0499032
YDL090C	65.479	-2.11412	0.980289	0.0367461
YDL091C	99.5865	-1.67633	0.582973	0.0349145
YDL092W	97.1337	-0.300334	0.841775	0.42331
YDL093W	65.2919	-2.58725	0.961556	0.0121962
YDL095W	626.904	-1.27059	0.295272	0.0515988
YDL097C	725.812	-1.02588	0.636738	0.186462
YDL098C	116.323	1.93815	0.360099	0.000650681
YDL099W	238.413	-0.450672	0.841277	0.365218
YDL100C	669.988	-0.530952	0.207569	0.641886
YDL101C	118.203	-1.26993	0.800716	0.121224
YDL102W	108.206	0.169918	0.512374	0.608934
YDL103C	113.619	-4.79343	1.30125	0.000253591
YDL104C	86.0592	2.76213	0.542938	8.22019e-05
YDL105W	41.6847	0.0652203	0.791714	0.545243
YDL106C	152.754	-0.42721	0.711458	0.416642
YDL107W	87.1586	0.416673	0.629737	0.457866
YDL108W	30.2809	-1.03596	0.958677	0.187164
YDL110C	1777.79	0.623663	0.351787	0.506716
YDL111C	93.7034	-0.00938239	0.622305	0.605724
YDL112W	44.9599	-0.353776	0.55644	0.537721
YDL113C	292.356	-0.556031	0.339435	0.577529
YDL115C	170.609	-0.126058	0.821185	0.504687
YDL116W	139.431	-0.38586	0.887275	0.378455
YDL117W	172.239	-0.16204	0.380707	0.640324
YDL120W	103.531	0.433846	0.619973	0.453142
YDL122W	199.208	0.307086	0.28671	0.646162
YDL123W	352.029	2.01555	0.229245	2.39931e-07
YDL124W	2907.19	-0.512979	0.161218	0.659763
YDL125C	1380.22	1.44695	0.627545	0.0731816
YDL126C	2608.3	-1.52372	0.151845	2.54313e-05
YDL127W	34.4833	-0.042711	0.769728	0.564612
YDL128W	233.644	-0.522177	0.407101	0.542439
YDL129W	11.2171	-0.515938	1.05264	0.307009
YDL130W	348.614	0.613477	0.543715	0.38539
YDL130W-A	807.375	-0.243261	0.410884	0.622524
YDL131W	123.9	-0.554508	0.450516	0.479151
YDL132W	338.522	-1.52513	0.376934	0.0221857
YDL133C-A	1916.7	1.38763	0.373654	0.044164
YDL133W	152.38	0.138393	0.683327	0.567877
YDL134C	398.379	-0.0503611	0.532107	0.619628
YDL135C	223.919	-0.256003	0.620783	0.551038
YDL136W	362.998	0.13947	0.288214	0.659141
YDL137W	553.833	-0.548051	0.241101	0.624553
YDL138W	213.281	0.29267	0.7332	0.470564
YDL139C	35.0294	0.121737	0.83732	0.498964
YDL140C	853.67	-0.728207	0.194609	0.589556
YDL141W	206.34	0.701496	0.387745	0.404787
YDL142C	170.171	0.4616	0.448133	0.552533
YDL143W	330.513	-1.11658	0.778329	0.162707
YDL144C	109.861	-0.966276	1.15861	0.201537
YDL145C	753.036	-0.322077	0.272392	0.648641
YDL146W	405.294	1.32022	0.298778	0.0422179
YDL147W	1521.28	0.153004	0.141591	0.670875
YDL148C	28.2529	-2.16247	1.44995	0.0637939
YDL149W	200.496	0.0513158	0.571522	0.61212
YDL150W	17.0224	-1.20076	1.86425	0.172158
YDL153C	31.8056	-4.00683	2.49753	0.0322401
YDL154W	177.656	2.08683	0.440699	0.00101745
YDL155W	95.7491	-0.219083	0.821894	0.465652
YDL156W	107.081	0.887205	0.973591	0.218505
YDL159W	172.346	0.908644	0.321849	0.266687
YDL160C	997.834	1.70105	0.224147	0.000109666
YDL160C-A	48.913	0.22871	0.879014	0.439319
YDL161W	182.845	-0.270638	0.855267	0.429284
YDL164C	166.17	0.827952	0.544918	0.273877
YDL165W	36.1636	-4.38998	2.44636	0.0228003
YDL166C	13.0441	-0.704897	1.20649	0.256878
YDL167C	15.7085	-0.944564	1.49012	0.203395
YDL168W	366.838	-0.175443	0.675668	0.558149
YDL169C	159.821	0.461281	0.721309	0.396446
YDL170W	50.2586	-1.14404	0.981595	0.163655
YDL171C	328.925	-0.0310878	0.658995	0.595801
YDL173W	242.459	-0.743885	0.461146	0.336989
YDL174C	348.21	-0.708929	0.293523	0.479896
YDL175C	88.0581	-0.165573	0.705183	0.546489
YDL176W	59.6465	-0.0660061	0.764979	0.558512
YDL178W	216.818	0.545522	0.426751	0.505026
YDL179W	150.798	1.10599	0.554928	0.151417
YDL181W	448.33	0.41883	0.298787	0.628424
YDL182W	178.099	0.54541	0.636531	0.387059
YDL183C	32.1073	-0.514556	0.662005	0.392355
YDL184C	2283.53	0.749978	0.441942	0.340194
YDL185W	2235.84	-0.121023	0.106128	0.671458
YDL188C	276.903	-0.0606401	0.635802	0.596538
YDL189W	124.505	-0.00482434	0.785336	0.5698
YDL190C	393.192	-0.634352	0.321638	0.53016
YDL191W	790.777	1.35795	0.289597	0.0305043
YDL192W	576.092	-0.66435	0.557527	0.351505
YDL193W	457.877	0.167534	0.515877	0.608295
YDL194W	67.3626	0.0940795	0.836608	0.512046
YDL195W	1289.15	-0.238199	0.334403	0.642776
YDL197C	367.786	0.307059	0.465488	0.597273
YDL198C	44.2722	-0.304018	0.796498	0.438317
YDL200C	83.8706	0.615858	0.713285	0.332239
YDL201W	11.8869	-0.612495	1.12271	0.280397
YDL202W	62.0542	-0.0536981	0.793194	0.548584
YDL203C	79.6926	0.0297198	0.70977	0.585585
YDL204W	1980.23	-1.80102	0.438834	0.00753721
YDL205C	276.181	0.834216	0.920783	0.23592
YDL207W	86.8218	-0.234759	0.794252	0.469922
YDL208W	37.525	-4.46106	2.47464	0.0218183
YDL209C	14.7721	0.0140544	0.752262	0.578037
YDL210W	5.56042	-0.264562	0.921527	0.412477
YDL212W	74.4939	-6.01829	2.49115	0.00457725
YDL213C	33.1761	-0.016363	0.770833	0.571794
YDL214C	73.7266	0.0756945	0.525836	0.618134
YDL215C	550.017	-0.0911756	0.374798	0.646528
YDL216C	38.6795	-2.90591	1.37314	0.0225545
YDL217C	65.643	-0.0770518	0.673718	0.586167
YDL219W	105.182	1.11847	0.383846	0.126658
YDL220C	23.7009	-1.07155	1.2724	0.182713
YDL222C	3690.4	-1.02544	0.212808	0.169085
YDL223C	1247.2	0.0753808	0.42794	0.638831
YDL224C	265.853	0.150891	0.703093	0.554112
YDL225W	270.693	0.365544	0.402897	0.604513
YDL226C	198.379	0.130061	0.624253	0.589227
YDL227C	117.451	-0.470374	0.604764	0.43889
YDL229W	538.558	0.0470443	0.276135	0.664535
YDL230W	111.69	-0.145794	0.640262	0.581246
YDL231C	142.229	-0.288171	0.550237	0.575059
YDL232W	251.545	1.21146	0.397587	0.0966659
YDL234C	392.113	-0.168334	0.28721	0.657403
YDL235C	202.571	0.658507	0.295782	0.535326
YDL236W	100.441	-0.682493	1.00005	0.274088
YDL237W	286.937	0.0649933	0.725571	0.574031
YDL238C	103.22	-0.185147	0.722295	0.527383
YDL239C	194.096	0.277832	0.39744	0.621664
YDL240W	111.106	0.710642	0.586513	0.318431
YDL243C	30.0495	-1.56315	1.12702	0.100722
YDL244W	19.985	0.813037	0.781465	0.255154
YDL245C	4.10062	0.322721	0.940684	0.38872
YDL247W	3.10109	-0.162336	0.896779	0.461454
YDL248W	78.6637	-1.08851	0.625681	0.165308
YDR001C	2892.08	-0.943781	0.17121	0.276404
YDR002W	761.427	-1.07136	0.234871	0.1274
YDR003W	382.685	0.511423	0.706032	0.378284
YDR004W	86.0467	-0.840423	0.729935	0.247743
YDR005C	277.552	1.12168	0.442145	0.133312
YDR006C	571.435	1.06131	0.18627	0.12295
YDR007W	271.726	0.553897	0.771992	0.343936
YDR009W	14.8825	-0.84995	1.36897	0.216409
YDR011W	1242.72	-0.415329	0.245981	0.645207
YDR012W	251.932	-0.545013	0.573129	0.411855
YDR013W	14.5254	-0.848847	1.36339	0.217109
YDR014W	48.0796	-0.229291	0.620773	0.564169
YDR014W-A	14.1691	-0.431174	0.817392	0.380669
YDR016C	77.7689	0.0825525	0.717098	0.572656
YDR017C	224.193	0.264086	0.726151	0.486763
YDR019C	925.966	-2.30302	0.379721	2.76287e-05
YDR021W	5.60412	-0.266682	0.922201	0.412011
YDR022C	85.4386	-0.980306	0.787631	0.200609
YDR023W	782.515	1.40296	0.487703	0.0599975
YDR025W	205.295	-0.149806	0.400112	0.637932
YDR026C	55.7511	-0.961899	0.981148	0.203626
YDR027C	366.721	-0.267619	0.232967	0.661208
YDR028C	751.124	-1.03802	0.343444	0.170979
YDR030C	36.3789	-0.286889	0.60856	0.541757
YDR031W	114.224	-0.538731	0.536645	0.432377
YDR032C	1587.08	-0.396499	0.35765	0.613628
YDR033W	4364.32	2.329	0.396482	5.10529e-05
YDR034C	395.746	1.572	0.282088	0.00440081
YDR035W	166.974	-0.214208	0.837251	0.463033
YDR036C	299.371	1.32285	0.634074	0.0995831
YDR037W	192.013	-0.939598	0.996482	0.208243
YDR038C	291.767	-0.377476	0.36119	0.615608
YDR039C	318.447	-0.915412	0.289632	0.269018
YDR040C	436.051	-0.514325	0.242981	0.631341
YDR041W	101.172	-0.270091	0.501504	0.594245
YDR043C	344.188	0.204891	0.772865	0.492162
YDR044W	35.6552	-1.89183	1.16371	0.0683967
YDR045C	21.7797	-0.122477	0.743917	0.544859
YDR046C	160.352	0.26495	0.675085	0.514232
YDR047W	158.02	-0.42245	0.498931	0.536427
YDR049W	77.3012	-0.0303465	0.698939	0.588402
YDR050C	5425.91	-1.14572	0.164784	0.0553686
YDR051C	149.447	0.084524	0.838804	0.515751
YDR052C	183.701	0.0179533	0.319283	0.660315
YDR054C	571.976	0.701959	0.19696	0.599314
YDR055W	1449.51	0.347883	0.558278	0.540387
YDR057W	61.1015	-1.56462	1.00206	0.0903618
YDR058C	161.424	0.681132	0.319082	0.482119
YDR059C	138.647	0.306661	0.719246	0.470179
YDR060W	37.0885	-4.41839	2.46747	0.0229226
YDR062W	257.359	-2.10157	0.506991	0.00297949
YDR063W	170.294	-0.26829	0.770772	0.465261
YDR064W	735.186	0.28404	0.500775	0.592191
YDR065W	48.3111	-0.0204072	0.758372	0.574545
YDR066C	41.5484	0.62871	0.844374	0.303752
YDR068W	207.218	0.0904556	0.841956	0.511386
YDR069C	360.059	0.505303	0.243439	0.632943
YDR070C	778.939	-0.351679	0.295273	0.640175
YDR071C	359.048	-0.847929	0.676079	0.24994
YDR072C	150.138	-0.0434915	0.812604	0.543216
YDR073W	255.238	0.702074	0.934487	0.27451
YDR074W	5162.33	-0.542087	0.140588	0.662233
YDR075W	34.7531	0.5105	0.744068	0.366813
YDR076W	4.08396	-0.2046	0.905129	0.439748
YDR077W	19441	1.09037	0.135571	0.08007
YDR078C	15.8228	-0.24957	0.753936	0.481133
YDR079C-A	27.8568	0.0281121	0.768173	0.569015
YDR079W	140.455	0.187457	0.852388	0.466824
YDR080W	392.665	1.02909	0.304422	0.175449
YDR081C	131.391	0.0459118	0.358164	0.652529
YDR082W	72.7144	0.124052	0.591869	0.596783
YDR083W	14.838	-0.854001	1.37288	0.215473
YDR084C	245.567	0.812149	0.697372	0.263506
YDR085C	255.686	-0.0527341	0.289114	0.662573
YDR086C	291.148	-0.233223	0.270596	0.656634
YDR087C	14.9546	-0.887394	1.09606	0.21477
YDR088C	97.7834	-0.216143	0.428897	0.621898
YDR089W	187.137	-0.0606503	0.718972	0.577189
YDR091C	118.329	0.789129	0.653335	0.275352
YDR092W	102.35	-0.6851	0.454052	0.37982
YDR093W	219.739	0.0623451	0.742895	0.568228
YDR096W	816.279	1.51807	0.21189	0.0010464
YDR097C	58.8481	-0.423088	0.843162	0.376052
YDR098C	186.898	0.221003	0.321087	0.646601
YDR099W	2182.1	0.636243	0.310578	0.541464
YDR100W	339.265	-0.508635	0.399685	0.561042
YDR101C	21.9908	-2.59042	2.78788	0.0894608
YDR103W	267.419	0.161812	0.525438	0.606127
YDR104C	116.423	0.0816395	0.792895	0.536527
YDR105C	187.949	-0.0410399	0.831621	0.534723
YDR106W	1.91418	-0.113446	0.890241	0.48138
YDR107C	107.489	0.266769	0.379447	0.627807
YDR108W	114.805	0.31889	0.376451	0.621351
YDR110W	136.868	1.48855	0.727333	0.0790178
YDR113C	84.4107	-0.00533988	0.515419	0.627652
YDR115W	119.831	0.140089	0.496732	0.616082
YDR116C	83.1664	-0.33221	0.894457	0.396283
YDR117C	62.8641	-3.05321	1.07593	0.00616198
YDR118W	52.7692	-0.610043	0.885688	0.303955
YDR119W-A	162.641	-0.157904	0.82507	0.489296
YDR120C	29.3652	-0.37285	0.782085	0.414183
YDR121W	57.0984	0.765462	0.504458	0.308228
YDR122W	922.432	0.285896	0.443194	0.608055
YDR123C	236.643	0.90327	0.368455	0.261375
YDR125C	147.711	1.07312	0.340573	0.14581
YDR126W	10.3756	-0.231171	0.835666	0.455582
YDR127W	298.174	-0.0987039	0.625352	0.593259
YDR128W	186.387	-0.35353	0.347739	0.623306
YDR129C	1160.35	-1.82484	0.480535	0.0105697
YDR130C	61.8569	-0.769973	0.661499	0.281027
YDR131C	134.392	0.323276	0.683241	0.479772
YDR132C	29.4502	-0.00174464	0.818157	0.558058
YDR135C	199.285	-0.599378	1.02564	0.290843
YDR137W	77.8818	-0.556569	0.913424	0.315059
YDR138W	139.261	0.592002	0.506487	0.416948
YDR139C	219.167	0.854017	0.957607	0.22819
YDR140W	111.715	1.79942	0.365951	0.00279819
YDR141C	400.834	0.240272	0.227828	0.663252
YDR142C	110.147	0.608006	0.38157	0.491448
YDR143C	166.845	0.960718	0.903817	0.205247
YDR144C	67.2442	0.196557	0.537686	0.597763
YDR145W	382.033	0.903707	0.309277	0.272822
YDR146C	166.924	0.185801	0.557341	0.594901
YDR147W	162.508	0.868132	0.925514	0.226359
YDR148C	454.042	-1.20614	0.290499	0.0740157
YDR150W	590.904	0.108505	0.526217	0.614104
YDR151C	822.541	0.118163	0.469941	0.624708
YDR152W	100.761	-0.585866	0.464178	0.444006
YDR153C	167.29	-0.383351	0.357456	0.615845
YDR155C	4941.85	-1.04254	0.225192	0.151661
YDR156W	107.239	0.352189	0.48117	0.584005
YDR158W	643.954	-0.32495	0.394367	0.615449
YDR159W	281.383	0.656834	0.436354	0.409358
YDR160W	98.5127	-0.353716	0.858147	0.399198
YDR162C	101.474	-0.724498	0.451883	0.353693
YDR163W	45.6459	-3.24944	1.34585	0.0117341
YDR164C	142.213	0.160311	0.533959	0.604028
YDR165W	28.1371	-0.896217	0.930135	0.217574
YDR166C	253.019	-0.0310592	0.711886	0.585086
YDR167W	54.6482	-0.481118	0.852972	0.353329
YDR168W	594.634	-0.615662	0.196945	0.628886
YDR169C	369.503	0.288673	0.335247	0.637633
YDR170C	389.488	-0.917579	0.262435	0.273455
YDR171W	19312.5	-0.118408	0.417836	0.636881
YDR172W	234.774	-0.179877	0.836335	0.47615
YDR173C	75.2475	-1.12663	0.692344	0.1536
YDR174W	707.628	0.243522	0.425822	0.619156
YDR175C	75.5107	-0.0918286	0.828849	0.517153
YDR176W	322.017	0.623814	0.32089	0.542049
YDR177W	136.251	-2.66058	0.658178	0.000858008
YDR178W	783.091	0.919624	0.199492	0.294766
YDR179C	22.7656	0.183854	0.797157	0.490254
YDR180W	69.9279	-0.149305	0.6766	0.566998
YDR181C	131.045	0.731191	0.377954	0.385892
YDR182W	214.434	-0.252707	0.782545	0.467472
YDR183W	101.832	0.725738	0.812322	0.278299
YDR184C	17.4322	-0.111929	0.744937	0.5483
YDR185C	11.4292	-0.57907	1.09517	0.289182
YDR186C	676.754	0.681401	0.192786	0.611564
YDR188W	563.049	-0.893345	0.253378	0.299065
YDR189W	210.601	-0.608276	0.421813	0.459334
YDR190C	183.916	0.136715	0.323269	0.652886
YDR191W	27.972	-0.330548	0.771171	0.435725
YDR192C	45.9435	-0.238108	0.789398	0.47082
YDR194C	599.094	0.761161	0.174474	0.586001
YDR195W	214.054	1.63627	0.279409	0.00197419
YDR196C	172.42	-0.94333	0.493514	0.218273
YDR197W	94.8065	-0.408699	0.496798	0.547443
YDR198C	69.6672	0.845901	0.934684	0.231385
YDR200C	191.382	-0.15101	0.827018	0.49109
YDR201W	79.4065	0.0967888	0.837254	0.510835
YDR202C	199.646	-0.992464	0.686875	0.197583
YDR204W	302.182	-1.15094	0.556419	0.134541
YDR205W	85.88	0.0913148	0.816317	0.522685
YDR206W	138.117	-0.267891	0.61298	0.548774
YDR207C	88.069	-0.408948	0.72059	0.420747
YDR208W	735.14	0.714798	0.168727	0.613866
YDR211W	80.8456	-6.17937	2.51467	0.00405315
YDR212W	471.299	-0.406267	0.241843	0.64755
YDR213W	65.0973	-0.255855	0.478761	0.602324
YDR214W	4850.66	-0.231415	0.107214	0.671328
YDR216W	929.789	0.820659	0.147927	0.55568
YDR217C	105.823	-0.0948897	0.808458	0.524888
YDR218C	29.2038	-0.00615774	0.768041	0.57523
YDR219C	123.31	-1.1945	1.2762	0.16247
YDR221W	209.36	-0.173993	0.630257	0.577868
YDR223W	23.4025	-1.76179	1.40884	0.0941918
YDR224C	665.842	-0.0602131	0.21168	0.669181
YDR225W	654.427	-0.129065	0.585432	0.597028
YDR226W	385.206	-0.907237	1.12039	0.210563
YDR227W	336.068	1.70774	0.350615	0.00451825
YDR228C	196.013	0.516121	0.353894	0.585752
YDR229W	129.721	-0.474051	0.921694	0.341507
YDR231C	159.231	-0.0956511	0.816557	0.520889
YDR232W	235.62	0.385515	0.458658	0.582337
YDR233C	882.305	1.26037	0.158399	0.0126658
YDR234W	69.2182	0.124951	0.843818	0.494643
YDR235W	112.998	0.074219	0.428052	0.639055
YDR236C	277.858	0.554684	0.839569	0.329746
YDR237W	93.595	-0.206976	0.819078	0.471843
YDR238C	543.431	-1.15609	0.289321	0.0946433
YDR239C	38.478	-0.687511	0.866538	0.283541
YDR240C	35.051	0.025739	0.821465	0.547157
YDR242W	49.4446	-0.090819	0.784391	0.537025
YDR243C	49.2282	0.0455858	0.794899	0.55188
YDR244W	153.244	-1.18196	0.565039	0.123693
YDR245W	196.78	0.235726	0.630074	0.556048
YDR246W	78.4101	-0.685709	0.705379	0.304566
YDR247W	708.986	2.47038	0.398269	7.59528e-06
YDR251W	621.37	0.150453	0.56081	0.599558
YDR252W	57.0547	0.219159	0.846684	0.456524
YDR253C	3.85813	-0.194439	0.902907	0.443865
YDR254W	57.5968	-0.168865	0.552718	0.598498
YDR255C	280.375	1.43743	0.246265	0.00872411
YDR256C	28.8813	-3.70351	2.54122	0.042858
YDR257C	48.0419	-0.497753	0.848436	0.348383
YDR258C	15367.5	-0.789405	0.291462	0.389383
YDR259C	25.3663	0.0736416	0.824924	0.525618
YDR260C	25.3422	-1.22579	1.36316	0.157693
YDR261C	298.305	0.293149	0.290627	0.646821
YDR263C	45.2486	-0.190908	0.838694	0.470436
YDR264C	457.537	-0.479507	0.78462	0.369454
YDR265W	136.998	0.209886	0.721329	0.516938
YDR266C	252.887	-0.144901	0.35521	0.645868
YDR267C	22.6587	-2.77835	2.72538	0.0811358
YDR268W	45.5643	-0.68851	0.875083	0.282704
YDR270W	177.423	-0.340748	0.636489	0.49429
YDR272W	491.983	-1.58496	0.269182	0.00293434
YDR273W	26.0942	-1.26654	1.0895	0.139697
YDR275W	263.167	1.24609	0.576038	0.109154
YDR276C	1641.33	-0.254719	0.211955	0.665072
YDR277C	32.8139	-0.00900453	0.772282	0.57343
YDR279W	64.994	0.114655	0.840429	0.50081
YDR280W	76.9754	-0.339588	0.560328	0.544281
YDR281C	4.57351	0.221509	0.883699	0.440033
YDR282C	89.5314	-0.101655	0.804703	0.523422
YDR283C	170.767	-0.0529353	0.371166	0.650376
YDR284C	224.013	0.163375	0.335668	0.648931
YDR285W	86.0463	-0.00725286	0.711603	0.589474
YDR287W	102.675	-0.50084	0.916889	0.334526
YDR288W	90.8138	-0.292182	0.634398	0.523212
YDR289C	195.811	0.244902	0.749344	0.484329
YDR291W	79.2423	-0.718502	0.980556	0.267323
YDR292C	191.797	-0.166119	0.52025	0.607092
YDR293C	2079.28	0.688595	0.295646	0.50058
YDR294C	247.406	-0.607014	1.04635	0.286467
YDR295C	187.753	0.101374	0.392185	0.643293
YDR296W	87.3086	-0.145195	0.838067	0.488454
YDR297W	98.2071	-0.0641039	0.547587	0.615133
YDR298C	239.67	-0.322069	0.579043	0.541366
YDR299W	16.7734	-1.11516	1.73692	0.181303
YDR300C	46.0381	0.0885107	0.800002	0.531079
YDR301W	205.616	0.365604	0.33977	0.624241
YDR302W	42.9589	-0.855126	0.915734	0.230244
YDR303C	530.917	0.87795	0.418972	0.268383
YDR304C	612.798	-0.460275	0.293466	0.622368
YDR305C	151.014	-0.00173641	0.330382	0.659832
YDR306C	248.157	0.188929	0.506926	0.606771
YDR308C	21.5653	-2.50523	2.79858	0.0950938
YDR309C	573.433	3.02461	0.386708	3.99956e-09
YDR310C	391.45	0.507378	0.428827	0.533514
YDR311W	116.864	-1.33405	0.520137	0.0826289
YDR312W	16.9462	-0.190268	0.692891	0.540681
YDR313C	250.54	0.372499	0.326331	0.627266
YDR314C	78.1105	-0.035231	0.597809	0.608375
YDR315C	31.2196	0.0257333	0.773162	0.567613
YDR316W	160.356	0.408574	0.747731	0.411233
YDR317W	10.677	-0.537778	0.915146	0.321386
YDR318W	73.3705	0.658182	0.829454	0.297018
YDR320C	85.5035	-2.67421	0.877486	0.00623041
YDR320C-A	209.71	2.06883	0.354006	0.000184735
YDR321W	42.9602	-1.65155	1.09127	0.0869999
YDR322C-A	412.582	0.285779	0.29672	0.645795
YDR322W	73.8459	-0.485424	0.509065	0.486278
YDR323C	81.9096	0.120322	0.728281	0.554204
YDR324C	23.3856	-1.04576	1.25566	0.187398
YDR325W	87.2592	-0.0590332	0.456771	0.63416
YDR326C	385.062	0.433137	0.47612	0.547729
YDR328C	304.953	-1.58713	0.416734	0.0213306
YDR329C	296.095	0.00220893	0.258946	0.667272
YDR330W	332.982	-0.161976	0.279032	0.659418
YDR331W	79.9367	-0.592468	0.496232	0.421201
YDR332W	56.9027	-5.46426	2.46001	0.00792742
YDR333C	216.355	0.310705	0.319325	0.638681
YDR334W	888.697	1.07733	0.347645	0.144099
YDR335W	858.958	0.376747	0.148999	0.668525
YDR337W	61.5592	-3.81925	1.31672	0.00334792
YDR339C	37.0462	-0.144153	0.609166	0.590297
YDR341C	268.017	0.142733	0.274065	0.661002
YDR342C	1894.92	-1.11854	0.452555	0.136502
YDR343C	1386.66	-1.29657	0.528641	0.0914871
YDR345C	246.673	-0.360381	0.342065	0.624397
YDR346C	354.409	0.55591	0.226705	0.629501
YDR347W	138.3	-0.96311	0.418891	0.212434
YDR348C	137.58	-0.955365	0.875676	0.207319
YDR349C	172.675	0.219086	0.677924	0.534421
YDR350C	330.697	1.02726	0.514832	0.183886
YDR351W	209.367	0.3391	0.422369	0.603217
YDR352W	88.6557	-0.0944251	0.51689	0.617662
YDR353W	963.707	-1.66545	0.19169	2.13067e-05
YDR354W	62.9068	-3.06856	1.05858	0.00557265
YDR356W	212.005	0.0381869	0.522211	0.622602
YDR357C	86.1296	0.0490503	0.489635	0.62827
YDR358W	707.985	0.177703	0.208592	0.667735
YDR359C	244.694	0.839907	0.635487	0.259023
YDR361C	31.8217	0.0123887	0.772177	0.57257
YDR362C	106.315	-0.0224358	0.577616	0.614025
YDR363W	107.18	-0.65492	0.50986	0.373461
YDR363W-A	471.289	-0.518835	0.38212	0.56735
YDR364C	50.7542	-0.228106	0.794259	0.473117
YDR365C	997.657	1.23996	0.439213	0.0932856
YDR367W	40.9635	-1.15409	0.96748	0.159371
YDR368W	345.565	-0.362012	0.398413	0.606851
YDR369C	82.8542	0.191802	0.639275	0.568753
YDR370C	70.1168	0.781497	0.822091	0.262441
YDR372C	207.653	-0.322671	0.688473	0.477029
YDR373W	179.079	-0.420142	0.84199	0.377427
YDR374C	13.9832	0.191516	0.810656	0.481873
YDR374W-A	94.9245	0.505627	0.54865	0.447921
YDR375C	105.03	0.323086	0.490493	0.587493
YDR376W	284.516	0.897798	0.669488	0.228419
YDR377W	845.185	0.592418	0.260031	0.60346
YDR378C	184.087	0.820276	0.379022	0.312259
YDR379C-A	537.534	2.14571	0.642046	0.00856054
YDR379W	316.502	0.452339	0.722642	0.401125
YDR380W	1085.01	-1.41113	0.283316	0.0192829
YDR381C-A	40.3926	-2.19692	1.11992	0.0423777
YDR381W	1032.89	0.18734	0.416474	0.628732
YDR382W	530.177	0.00235263	0.320576	0.660796
YDR383C	34.0619	0.0342603	0.778147	0.563991
YDR384C	116.085	-0.0336536	0.808882	0.548869
YDR385W	1016.02	-1.04247	0.271938	0.160569
YDR386W	71.6721	-0.112532	0.682252	0.576082
YDR388W	411.116	-3.8651	0.982573	0.000244732
YDR389W	448.335	1.81611	0.244543	5.37878e-05
YDR390C	68.7152	-2.09522	0.843104	0.0274579
YDR392W	78.3648	-0.931219	1.05588	0.209168
YDR393W	52.6942	-1.24026	0.994773	0.140675
YDR394W	666.973	-0.854905	0.195863	0.394161
YDR395W	115.728	0.0288435	0.811713	0.549815
YDR397C	103.813	0.132194	0.413295	0.636128
YDR398W	36.7331	0.0036875	0.820322	0.556689
YDR399W	79.2544	-0.0134674	0.801208	0.561401
YDR400W	41.0467	-2.66086	1.46477	0.0370545
YDR402C	21.2661	0.476967	0.960123	0.334905
YDR403W	19.3766	-0.163309	0.823032	0.48761
YDR404C	209.147	0.0506246	0.287844	0.662981
YDR405W	117.129	0.263233	0.661951	0.52258
YDR406W	279.409	-0.480919	0.70936	0.391696
YDR407C	160.262	-1.21844	0.707522	0.126411
YDR408C	104.685	-0.317324	0.778915	0.439033
YDR409W	351.939	1.08623	0.680127	0.167903
YDR410C	21.6164	-2.44629	2.83911	0.0993567
YDR411C	153.238	0.590267	0.52812	0.406368
YDR412W	20.9426	-0.848555	1.12689	0.223833
YDR414C	25.1339	-3.24709	2.60553	0.0578568
YDR416W	81.2878	-0.494695	0.705779	0.387725
YDR418W	312.254	-1.12253	0.366912	0.121717
YDR419W	73.1728	0.0419348	0.776329	0.562029
YDR420W	166.874	0.716838	0.34253	0.422708
YDR421W	115.435	-0.285139	0.844753	0.427054
YDR422C	328.074	0.864	0.402372	0.278509
YDR423C	246.723	0.607296	0.31007	0.569713
YDR424C	59.7016	-0.438005	0.848231	0.368928
YDR425W	267.237	0.906488	0.245604	0.287305
YDR427W	572.679	-1.28844	0.513083	0.091038
YDR428C	42.3224	0.203998	0.5321	0.597845
YDR429C	221.729	-0.0225317	0.49838	0.629655
YDR430C	405.956	0.0884481	0.437979	0.635297
YDR432W	1093.84	-0.683021	0.599698	0.328589
YDR434W	195.639	-1.19996	0.375131	0.0964418
YDR435C	133.889	-0.342555	0.562514	0.540779
YDR436W	217.904	-0.167099	0.720496	0.535927
YDR437W	30.5337	-1.42921	1.06146	0.11297
YDR438W	74.0319	0.483979	0.85764	0.351139
YDR439W	37.2953	-0.428882	0.803886	0.385222
YDR440W	64.8805	-0.0511399	0.536373	0.618685
YDR441C	520.536	4.97816	0.211644	5.79686e-80
YDR443C	122.326	-0.512059	0.46692	0.497104
YDR446W	2.17585	0.276352	0.90296	0.413719
YDR447C	172.291	-1.11482	0.771626	0.163181
YDR448W	68.9447	-0.98742	1.04535	0.197816
YDR449C	943.441	6.64734	0.282602	7.68755e-90
YDR450W	413.64	-0.789911	0.303474	0.378626
YDR451C	32.3138	0.0664257	0.78827	0.546871
YDR452W	516.826	-0.919854	0.361685	0.248403
YDR453C	386.224	-1.4469	0.297684	0.0171024
YDR454C	192.109	-0.268292	0.507033	0.593341
YDR456W	209.509	-0.0862447	0.328199	0.655015
YDR457W	399.762	-0.537469	0.387111	0.548964
YDR458C	150.035	-0.900771	0.781497	0.221059
YDR459C	60.5834	0.21101	0.518857	0.600128
YDR460W	67.5231	-2.37146	0.98067	0.0219406
YDR461W	258.36	0.921583	0.587835	0.223142
YDR462W	101.394	0.388631	0.484554	0.568052
YDR463W	284.274	0.167253	0.419157	0.630729
YDR464W	143.094	-0.246336	0.356344	0.637182
YDR465C	17.5396	-1.1408	1.22951	0.169795
YDR466W	450.357	1.03551	0.240769	0.163418
YDR468C	165.388	-0.112129	0.753444	0.544087
YDR469W	42.3965	-0.187484	0.607298	0.581834
YDR470C	173.441	0.63285	0.441239	0.423911
YDR471W	164.213	0.293891	0.335293	0.636505
YDR472W	64.2774	1.04083	0.49191	0.177791
YDR473C	90.589	0.00267879	0.80529	0.563724
YDR475C	255.908	-1.06332	0.330917	0.151175
YDR477W	511.677	0.693932	0.262648	0.539502
YDR478W	58.579	0.228511	0.851972	0.450132
YDR479C	269.344	-0.17862	0.267386	0.660177
YDR480W	115.122	0.780945	0.459557	0.31326
YDR481C	380.784	-0.300956	0.245462	0.656984
YDR482C	40.384	-0.343882	0.798199	0.421503
YDR483W	441.577	-0.358287	0.706871	0.451093
YDR484W	149.278	0.317866	0.765792	0.442735
YDR485C	165.504	-0.26921	0.536882	0.58517
YDR486C	187.199	0.145821	0.672679	0.570582
YDR487C	71.3613	-3.29973	1.04321	0.00234678
YDR488C	23.9366	-1.10657	1.04655	0.173099
YDR489W	20.8568	-2.31904	2.8291	0.103953
YDR490C	144.841	-3.96709	0.896229	5.97072e-05
YDR492W	265.987	3.49601	0.662218	4.02212e-06
YDR493W	35.2692	-0.0756667	0.609911	0.599721
YDR494W	149.251	-0.44009	0.53512	0.497804
YDR495C	135.648	-0.472261	0.382131	0.587658
YDR496C	51.3852	0.391652	0.522193	0.539305
YDR497C	647.812	-0.991359	0.705679	0.198048
YDR498C	136.034	1.18956	0.376369	0.099811
YDR499W	138.874	0.783617	0.345225	0.356963
YDR500C	274.221	0.197146	0.681277	0.544184
YDR501W	19.6286	-1.90852	2.75384	0.122456
YDR502C	377.763	-0.145468	0.526633	0.609094
YDR503C	65.3177	-0.325518	0.826391	0.419535
YDR504C	711.249	1.27833	0.232411	0.0326802
YDR505C	882.889	0.837001	0.263864	0.35551
YDR506C	182.283	1.13235	0.341014	0.115356
YDR507C	62.9141	-5.67616	2.46913	0.00637098
YDR508C	860.565	0.0622014	0.269279	0.664871
YDR510W	498.729	0.486492	0.430886	0.54811
YDR511W	119.589	0.730811	0.392937	0.376396
YDR512C	188.393	-0.855613	0.426023	0.279139
YDR513W	1042.78	-0.944474	0.413449	0.223603
YDR514C	12.7498	-0.635583	1.14625	0.274299
YDR515W	101.903	-0.296056	0.440924	0.60653
YDR516C	1317.47	-1.85367	0.251494	4.10142e-05
YDR517W	253.625	-0.438674	0.842843	0.36998
YDR518W	141.141	-0.285651	0.358265	0.630882
YDR519W	123.691	-0.420027	0.697301	0.423761
YDR522C	3.49806	0.0401774	0.827953	0.537125
YDR523C	3.65339	-0.173574	0.899796	0.454906
YDR524C	65.9179	0.902755	0.494517	0.241533
YDR525W-A	675.218	4.63138	0.21922	4.45832e-63
YDR527W	548.367	3.45566	0.353979	9.09743e-14
YDR528W	1510.74	4.96375	0.366389	7.54178e-29
YDR529C	1853.51	1.55446	0.245298	0.00213255
YDR530C	57.5925	-1.43234	1.00511	0.108916
YDR531W	187.698	0.24215	0.597762	0.570061
YDR532C	59.1149	-1.9427	0.955643	0.0464217
YDR533C	733.235	-1.09935	0.635604	0.16033
YDR534C	4.63032	-0.226467	0.910507	0.428097
YDR536W	2.57894	-0.141737	0.89345	0.469536
YDR538W	85.6357	0.302734	0.58799	0.547062
YDR539W	124.71	-0.309997	0.722405	0.467731
YDR540C	124.46	0.245397	0.418235	0.621038
YDR542W	2.19222	0.2297	0.890468	0.434855
YDR545W	231.684	-1.03675	0.526029	0.180132
YEL001C	165.934	-0.427141	0.41541	0.587328
YEL002C	365.087	-0.488416	0.485689	0.500695
YEL003W	75.7966	-0.428599	0.470306	0.556781
YEL004W	50.4474	-0.741437	0.608997	0.299678
YEL005C	96.2439	0.12529	0.74284	0.543313
YEL006W	129.296	-0.389132	0.507082	0.553277
YEL007W	275.928	-0.030797	0.328298	0.658795
YEL009C	2574.26	2.34782	0.110386	8.97379e-36
YEL011W	837.469	-0.980651	0.400129	0.206629
YEL012W	114.368	-0.831389	1.09932	0.228876
YEL013W	515.228	0.0450864	0.353044	0.653598
YEL015W	82.3102	-2.19735	0.950715	0.0289612
YEL016C	99.9908	0.142095	0.850919	0.484696
YEL017C-A	850.049	0.605313	0.39617	0.481503
YEL017W	304.051	1.45928	0.230742	0.00488156
YEL018W	73.6861	0.14386	0.826288	0.494526
YEL019C	46.5521	1.02686	1.16674	0.192718
YEL020W-A	118.052	0.328401	0.393305	0.614896
YEL021W	0
YEL022W	351.255	0.830402	0.362846	0.309847
YEL024W	667.296	-0.117411	0.416918	0.637332
YEL026W	71.2026	-0.515864	0.603263	0.414954
YEL027W	664.885	-1.066	0.217702	0.127647
YEL029C	30.7842	-0.136554	0.760438	0.529545
YEL030W	89.0709	0.137477	0.766913	0.52593
YEL031W	753.919	-0.834313	0.209452	0.411388
YEL032W	129.888	-0.0129697	0.562042	0.617977
YEL034W	3033.53	-0.229841	0.186522	0.668262
YEL036C	75.1259	-0.132086	0.735306	0.545147
YEL037C	349.322	-0.71214	0.334934	0.432231
YEL038W	89.0147	-1.99001	1.00624	0.0469533
YEL039C	882.57	-0.856332	0.297332	0.31426
YEL040W	160.528	-0.398374	0.716684	0.425411
YEL041W	138.237	0.148456	0.663481	0.573516
YEL042W	106.145	-0.500337	0.772606	0.363257
YEL043W	490.378	1.6131	0.245259	0.000883631
YEL044W	101.181	0.172246	0.728744	0.529853
YEL046C	434.145	0.602754	0.462578	0.431937
YEL047C	435.413	-0.136621	0.336646	0.650664
YEL048C	16.4635	0.133172	0.678008	0.572484
YEL049W	2.13757	-0.122427	0.891158	0.477405
YEL050C	151.071	-0.315898	0.629742	0.513796
YEL051W	389.019	-0.157065	0.248122	0.664063
YEL052W	285.366	0.0968451	0.71317	0.569626
YEL053C	93.532	1.25562	0.461007	0.0923855
YEL054C	249.935	0.308121	0.31837	0.639429
YEL055C	45.0538	-1.43518	1.00697	0.107968
YEL056W	145.046	-0.288411	0.735764	0.471332
YEL058W	174.701	-0.769972	0.486514	0.311858
YEL059C-A	14.5326	-0.0174648	0.813356	0.554389
YEL060C	2940.07	0.938535	0.168767	0.284378
YEL061C	534.656	2.68379	0.183366	7.04528e-22
YEL062W	204.39	1.0108	0.298602	0.187631
YEL063C	269.355	-0.0719056	0.3306	0.656213
YEL064C	31.5978	-0.277325	0.77067	0.462639
YEL065W	202.337	0.487798	0.351479	0.594491
YEL066W	31.3871	-3.98796	2.48889	0.0325333
YEL069C	8.76763	0.351496	0.928317	0.381685
YEL071W	1229.19	-1.00322	0.383906	0.194569
YEL072W	58.0792	0.383844	0.780791	0.410141
YER001W	97.8195	-0.271938	0.720811	0.485913
YER002W	27.3332	-3.53979	2.55654	0.045533
YER003C	274.512	-1.11453	0.692658	0.158173
YER004W	393.216	0.189275	0.311077	0.651239
YER005W	116.793	-0.492335	0.69114	0.392519
YER006W	34.758	-2.67395	1.39386	0.0323869
YER007C-A	137.759	-0.0975564	0.719492	0.566557
YER007W	18.1946	-1.46079	2.27745	0.148739
YER008C	592.936	0.453731	0.240092	0.642553
YER009W	336.494	-0.111851	0.829216	0.507165
YER010C	69.4008	-0.568223	0.643364	0.372247
YER011W	93.2578	3.94429	0.423202	5.56534e-14
YER012W	527.218	-1.00875	0.27458	0.189723
YER013W	137.091	-0.219643	0.357041	0.639653
YER014C-A	0.715772	-0.0549365	0.887937	0.5048
YER014W	245.843	0.151056	0.34109	0.648714
YER015W	41.4317	-0.164652	0.779088	0.507949
YER016W	72.4263	-2.35763	0.909939	0.0174405
YER017C	383.812	-0.100778	0.371601	0.646308
YER018C	87.3217	1.17659	0.466642	0.116081
YER019C-A	145.314	-1.09129	0.447737	0.148495
YER019W	116.319	0.000782428	0.736001	0.584753
YER020W	384.459	0.0335294	0.267801	0.666009
YER021W	1007.36	-0.633886	0.418848	0.438461
YER022W	414.229	2.05968	0.220234	3.52803e-08
YER023W	285.078	-1.85785	0.644006	0.0261503
YER024W	194.694	-0.152897	0.637695	0.580235
YER025W	237.886	0.0292045	0.681202	0.591944
YER026C	366.682	-0.657752	0.472706	0.389714
YER027C	257.514	0.109763	0.268377	0.663116
YER028C	8.01487	-0.379664	0.968463	0.361648
YER029C	62.121	0.0428252	0.800469	0.549343
YER030W	209.447	-1.83086	1.54865	0.0955438
YER031C	113.673	-2.82801	0.739739	0.000962901
YER032W	65.5001	-0.28385	0.544333	0.57863
YER033C	404.633	0.794211	0.582887	0.282075
YER034W	200.944	1.31173	0.702757	0.106306
YER035W	428.416	-0.48749	0.346948	0.596456
YER036C	436.865	-0.869133	0.354689	0.286049
YER037W	1298.98	0.0119096	0.219086	0.669247
YER038C	13.4915	-0.743412	1.24528	0.243759
YER039C	261.548	2.9304	0.237537	8.28948e-18
YER040W	132.97	0.730931	0.349433	0.404945
YER041W	54.1793	-5.36019	2.45594	0.00880612
YER042W	121.065	0.642292	0.359347	0.481257
YER043C	851.993	-0.0273634	0.451688	0.638532
YER044C	83.8299	-0.512832	0.904033	0.332621
YER044C-A	10.7597	0.289978	0.813886	0.4376
YER045C	105.68	1.00878	0.782389	0.193643
YER046W	349.99	3.34005	0.225411	5.54806e-27
YER047C	105.116	-0.344711	0.858991	0.402881
YER048C	561.495	-0.819973	0.359916	0.3206
YER048W-A	221.953	0.00638716	0.282565	0.665139
YER049W	117.791	0.0857048	0.83807	0.515318
YER050C	160.19	-0.0607419	0.712007	0.579137
YER051W	98.9278	0.0302978	0.402986	0.645722
YER052C	230.672	0.106136	0.714864	0.56594
YER053C	371.723	-0.202728	0.325744	0.647259
YER053C-A	1887.24	1.2407	0.266912	0.0536768
YER054C	754.799	0.356162	0.182443	0.665407
YER055C	212.233	-0.33275	0.321696	0.634843
YER056C	119.059	0.14981	0.570369	0.5976
YER056C-A	490.714	0.994938	0.622752	0.197118
YER057C	130.984	0.0709694	0.728606	0.571362
YER058W	106.171	-0.167573	0.643702	0.574802
YER059W	194.36	0.535861	0.349483	0.580066
YER060W	19.3712	-0.430607	0.789125	0.389217
YER060W-A	8.30716	-0.111144	0.821159	0.511826
YER061C	57.4968	-3.67213	1.34309	0.00494261
YER062C	468.118	-1.5767	0.516518	0.0387644
YER063W	226.821	0.223162	0.413562	0.625019
YER064C	408.491	2.41831	0.21691	1.04783e-12
YER065C	44.941	-0.147368	0.78185	0.51521
YER067W	4336.17	0.210702	0.364322	0.63913
YER068W	132.434	-0.174494	0.681511	0.555312
YER069W	306.391	-0.168078	0.312407	0.652457
YER070W	205.633	-1.2977	0.509438	0.0881067
YER072W	187.43	-1.50144	0.538725	0.0497145
YER073W	143.199	0.821212	0.656347	0.265202
YER074W	256.358	-0.733589	0.780716	0.279769
YER074W-A	52.3956	-1.68251	0.977778	0.0763093
YER075C	25.1561	-0.689566	0.781495	0.292913
YER078C	230.346	0.807506	0.737194	0.260733
YER080W	316.44	-1.08992	0.375814	0.14092
YER081W	574.504	0.771649	0.583788	0.291051
YER082C	37.0807	-0.146147	0.602033	0.591039
YER083C	189.763	0.208625	0.413921	0.626647
YER086W	148.193	0.0403059	0.605546	0.60532
YER087C-B	388.612	1.23434	0.312475	0.0690085
YER087W	88.7461	-1.55517	0.618912	0.0544282
YER088C	1119.85	1.28831	0.264909	0.0407903
YER089C	266.516	-0.0487684	0.267354	0.665742
YER090W	192.303	-0.53896	0.353107	0.576934
YER091C	631.052	0.856211	0.27997	0.324712
YER092W	49.1719	-0.388826	0.819866	0.39612
YER093C	117.728	-0.356739	0.658161	0.475269
YER093C-A	70.0948	0.254918	0.896064	0.42361
YER094C	640.658	-0.684748	0.309015	0.488695
YER095W	521.1	-0.247997	0.277623	0.65374
YER096W	84.9254	-0.589976	0.628755	0.364506
YER098W	273.374	0.854475	0.629946	0.252773
YER099C	60.0163	-3.55595	1.37597	0.00723331
YER100W	208.937	-0.550053	0.314899	0.592108
YER101C	94.1342	0.0852688	0.733035	0.565409
YER102W	440.933	-0.394434	0.462855	0.577613
YER103W	57933.5	-2.26444	0.154938	3.23673e-18
YER104W	100.98	2.21497	1.03876	0.0344588
YER105C	230.213	-1.07844	0.448299	0.15601
YER106W	14.1503	0.567238	1.0412	0.297838
YER107C	67.1055	-5.80769	2.47646	0.00582778
YER110C	194.279	1.63809	0.340676	0.00686692
YER111C	304.767	0.0525621	0.60256	0.603947
YER112W	125.376	-0.0500735	0.784854	0.555036
YER113C	86.135	-2.3374	0.744481	0.00840002
YER114C	218.636	0.255725	0.659604	0.527486
YER115C	61.7978	-0.0513629	0.793027	0.54972
YER116C	103.551	-0.0465569	0.806325	0.546011
YER117W	279.399	-0.599822	0.3535	0.528723
YER118C	87.4389	0.117119	0.843238	0.498036
YER119C	284.184	-1.03867	0.312004	0.168376
YER120W	918.361	1.69891	0.354595	0.00512971
YER122C	357.004	-0.241527	0.324445	0.64484
YER123W	158.414	0.0946524	0.826549	0.51683
YER124C	373.172	-2.05248	0.939619	0.0376774
YER125W	520.257	0.183241	0.51966	0.603866
YER126C	18.231	-1.44143	2.25439	0.150202
YER127W	13.6888	-0.776193	1.03404	0.247081
YER128W	66.6668	0.242131	0.888665	0.429432
YER129W	275.088	0.400007	0.385308	0.602649
YER130C	78.6046	-0.935609	1.05819	0.208705
YER131W	389.336	1.319	0.45661	0.0758948
YER132C	127.702	0.398576	0.802975	0.397258
YER133W	1247.18	-0.242737	0.368016	0.633933
YER134C	232.438	0.10949	0.530943	0.612914
YER136W	1129.53	0.502726	0.171556	0.657613
YER139C	48.633	-0.378994	0.817201	0.402084
YER140W	269.095	2.02592	0.285399	1.4883e-05
YER141W	508.38	-0.155646	0.198488	0.668919
YER142C	223.045	-0.329154	0.420876	0.605885
YER143W	207.634	-0.927016	0.358013	0.243092
YER144C	243.181	0.622386	0.4498	0.42556
YER145C	153.242	-1.81379	0.666087	0.0310752
YER146W	124.957	0.263157	0.383463	0.627189
YER147C	39.9145	-0.14053	0.775489	0.521101
YER148W	336.425	0.132537	0.5278	0.610769
YER149C	48.6784	-2.51389	1.15797	0.0267985
YER150W	4734.4	1.21258	0.311114	0.0783893
YER151C	277.732	-2.31334	0.412028	8.99708e-05
YER152C	198.292	-0.377938	0.317392	0.629578
YER153C	18.8603	-1.50638	2.37645	0.146055
YER154W	233.32	0.988904	0.303402	0.203163
YER155C	813.892	0.747764	0.253651	0.480886
YER157W	150.102	-0.374661	0.460298	0.584837
YER159C	277.183	-0.472845	0.591482	0.443159
YER161C	208.443	0.0808776	0.55234	0.612358
YER162C	117.968	-0.581383	0.933359	0.304769
YER163C	187.999	-0.192329	0.834813	0.471588
YER164W	217.008	0.499816	0.520424	0.469665
YER165W	472.959	-0.135606	0.328464	0.651956
YER166W	319.593	-0.374102	0.277643	0.641663
YER167W	239.905	0.411355	0.275331	0.638232
YER168C	103.752	0.115956	0.632129	0.589803
YER169W	381.592	0.86973	0.481681	0.263931
YER170W	69.7372	0.636464	0.515457	0.383543
YER171W	37.0404	-4.42471	2.45974	0.0223083
YER172C	283.319	0.745115	0.33004	0.405736
YER173W	169.658	1.81829	0.724402	0.0372096
YER174C	66.1142	-0.214192	0.806153	0.473879
YER175C	177.08	0.274194	0.636549	0.531282
YER176W	145.23	-0.32429	0.35059	0.627575
YER177W	3514.92	-0.95532	0.199371	0.249283
YER178W	791.138	-1.28706	0.468749	0.0845819
YER179W	50.9507	0.138014	0.734402	0.542536
YER180C	147.263	1.76794	0.643534	0.0329754
YER180C-A	120.937	0.580659	0.89818	0.309242
YER183C	66.8673	0.0235403	0.689338	0.590544
YER184C	35.229	-2.22798	1.51275	0.0618012
YER185W	21.9904	0.570004	1.0529	0.296609
YER190W	201.523	-1.00251	0.42702	0.195032
YFL001W	69.809	1.56679	0.507281	0.0386099
YFL002C	41.3551	-0.151917	0.612713	0.587907
YFL003C	42.3467	0.862719	1.00948	0.224063
YFL004W	238.779	-0.477924	0.556904	0.462508
YFL005W	278.485	-1.58175	0.891247	0.0807094
YFL007W	673.088	0.123845	0.417834	0.635902
YFL008W	213.461	-1.24676	0.828543	0.128879
YFL009W	209.976	-0.707791	0.721589	0.295791
YFL010C	305.655	-0.882312	0.345193	0.279559
YFL010W-A	37.9233	0.486175	1.10538	0.308025
YFL011W	4.95992	-0.236313	0.913563	0.424361
YFL013C	148.317	-0.120259	0.639128	0.586748
YFL014W	23609.2	-1.34428	0.175629	0.005446
YFL016C	3107.2	-0.512298	0.382116	0.57188
YFL017C	33.1666	-1.73222	1.16413	0.0837068
YFL017W-A	73.1322	0.50856	0.759831	0.363436
YFL018C	526.655	-3.45658	0.386161	3.80841e-12
YFL020C	20.7181	0.348092	0.681814	0.468377
YFL021W	344.447	2.12349	0.288694	2.65456e-06
YFL022C	212.161	0.316402	0.344884	0.630499
YFL023W	13.2213	-0.717331	1.21904	0.253206
YFL024C	379.673	1.02048	0.481045	0.186228
YFL025C	127.118	0.128868	0.58524	0.597192
YFL026W	164.777	-0.45445	0.463192	0.543797
YFL027C	77.1969	-0.212767	0.812589	0.471971
YFL028C	94.301	0.179083	0.591589	0.588485
YFL029C	57.9197	-2.36079	0.974113	0.0220628
YFL030W	36.3793	-2.75914	1.39791	0.0292389
YFL031W	2627.34	0.312875	0.256783	0.652957
YFL033C	340.623	-0.355314	0.28012	0.643515
YFL034C-A	17.8194	-1.35071	2.10932	0.157452
YFL034C-B	50.3693	0.0703024	0.798856	0.53891
YFL036W	373.117	0.162045	0.381793	0.640101
YFL037W	1360.57	1.14886	0.159094	0.0495258
YFL038C	884.481	-0.635598	0.174159	0.635826
YFL039C	4921.33	0.0223897	0.0917553	0.671522
YFL041W	205.449	0.208778	0.409056	0.627884
YFL044C	259.57	0.182656	0.604672	0.584504
YFL045C	652.795	0.4747	0.28396	0.622837
YFL046W	78.0476	-0.145443	0.804193	0.504007
YFL047W	86.4029	-3.11017	0.911396	0.00170887
YFL048C	364.65	-0.549166	0.263423	0.61537
YFL049W	250.846	1.13659	0.272061	0.100039
YFL050C	120.978	0.0733696	0.83617	0.520995
YFL053W	10.235	-0.494003	1.03471	0.316849
YFL055W	27.4933	-0.51014	0.818755	0.349854
YFL058W	20.7349	0.383291	0.888257	0.37999
YFL059W	19.7307	-0.0448865	0.744069	0.573602
YFL060C	13.3143	-0.74901	1.0179	0.257737
YFL062W	102.3	0.499848	0.623165	0.415108
YFR001W	53.7142	0.232546	0.809595	0.464738
YFR002W	129.22	-0.849761	0.84636	0.235015
YFR003C	271.792	-0.831203	0.297301	0.340944
YFR004W	521.511	-1.22996	0.256577	0.0548028
YFR005C	49.5528	-0.575862	0.634997	0.371028
YFR007W	86.658	1.58795	0.418258	0.0214527
YFR008W	54.4783	-1.45976	0.755633	0.0856801
YFR009W	339.333	-1.03192	0.290323	0.171451
YFR010W	788.503	-0.697961	0.3164	0.467213
YFR011C	247.24	1.6177	0.508093	0.031366
YFR012W	1.47525	-0.0933619	0.888747	0.488575
YFR013W	74.7982	-3.98679	1.35797	0.00248273
YFR014C	213.023	-1.38795	0.493992	0.0661899
YFR015C	350.906	-0.724238	0.632758	0.302532
YFR016C	450.133	-1.73607	0.316852	0.00167216
YFR017C	1524.74	3.37429	0.137211	3.57273e-68
YFR019W	249.392	0.0425355	0.327515	0.658239
YFR021W	99.9183	-0.801005	0.471049	0.299269
YFR022W	86.6566	-0.236325	0.821578	0.459733
YFR023W	20.4585	-0.072854	0.747446	0.563902
YFR024C-A	492.663	-0.832761	0.441342	0.286886
YFR025C	96.2173	-0.255276	0.830617	0.445971
YFR026C	23.9328	-2.97268	2.70026	0.0706663
YFR027W	25.5017	-1.97232	1.41621	0.0775565
YFR028C	92.7593	-0.485206	0.455819	0.527796
YFR029W	101.517	-0.300103	0.422677	0.611803
YFR030W	174.902	0.350451	0.55972	0.537523
YFR031C	132.13	0.0311151	0.747043	0.575912
YFR031C-A	325.867	0.454191	0.407281	0.582504
YFR032C-A	275.827	0.245976	0.405391	0.623384
YFR033C	1081	0.183966	0.216768	0.667007
YFR034C	348.442	0.165322	0.482518	0.616003
YFR036W	84.5756	2.14571	0.463993	0.000990165
YFR037C	345.297	0.255331	0.298777	0.648859
YFR038W	117.462	0.358469	0.588802	0.514667
YFR039C	245.621	1.09376	0.258183	0.117782
YFR040W	637.218	0.763337	0.627735	0.286676
YFR041C	136.262	-0.255824	0.473983	0.603704
YFR042W	83.3755	-0.128659	0.834616	0.496637
YFR043C	26.9673	-0.516403	0.803427	0.351322
YFR044C	518.91	-1.43633	0.247116	0.0092168
YFR046C	36.05	-0.602285	0.84	0.312059
YFR047C	457.386	-0.260504	0.217238	0.664198
YFR048W	130.86	0.183042	0.751617	0.513905
YFR049W	142.919	-0.0865434	0.743262	0.560862
YFR050C	742.559	-0.257046	0.475022	0.603136
YFR051C	516.485	-0.209062	0.499733	0.605078
YFR052W	371.32	-1.10455	0.356637	0.129621
YFR053C	10010.4	0.0230311	0.139781	0.671264
YFR055W	39.5346	-0.23718	0.605315	0.567789
YGL001C	166.526	-0.541005	0.364506	0.567438
YGL002W	362.664	2.03948	0.204498	1.28444e-08
YGL003C	89.2106	-0.130322	0.706978	0.561132
YGL004C	140.006	-1.07215	0.438646	0.158413
YGL005C	84.9653	-0.314038	0.838813	0.419838
YGL006W	1037.16	0.447302	0.470828	0.542633
YGL008C	5318.69	0.207925	0.381787	0.634994
YGL009C	272.835	-0.43122	0.45101	0.567965
YGL010W	157.042	-0.413222	0.792729	0.393997
YGL011C	822.686	-0.345089	0.196319	0.66332
YGL012W	450.719	-1.3124	0.506624	0.0843615
YGL013C	228.963	-0.572393	0.336736	0.570668
YGL014W	382.536	1.22558	0.274528	0.0603969
YGL016W	53.6797	-0.0913866	0.78779	0.534924
YGL017W	47.1138	-5.05089	2.44633	0.0121018
YGL018C	63.7738	0.435874	0.473756	0.547824
YGL019W	136.425	-1.48676	1.33296	0.117294
YGL020C	100.844	-0.422057	0.883427	0.36575
YGL021W	110.962	-0.215697	0.435289	0.620881
YGL022W	538.682	-0.836136	0.228473	0.388223
YGL023C	246.94	-0.278334	0.313563	0.643588
YGL025C	30.4372	-1.74971	1.52852	0.101636
YGL026C	346.169	-0.537477	0.357569	0.574888
YGL027C	186.007	-0.386133	0.592701	0.494172
YGL028C	265.025	-0.0828919	0.446839	0.633705
YGL029W	181.262	3.33272	0.716268	7.87025e-05
YGL030W	307.157	-0.82675	0.762563	0.251033
YGL031C	305.933	-0.155282	0.647528	0.576594
YGL032C	18.0251	0.301425	0.687287	0.487247
YGL033W	1.47281	-0.0931371	0.888745	0.488936
YGL035C	79.4332	-1.16636	0.760173	0.145565
YGL037C	7721.82	-0.631854	0.17054	0.638756
YGL038C	128.866	-0.0679561	0.811092	0.533918
YGL039W	89.0389	0.127806	0.673989	0.575315
YGL040C	124.608	-1.32818	0.538995	0.0854608
YGL043W	97.594	-1.78936	1.10983	0.0738074
YGL044C	134.392	0.134135	0.851008	0.488093
YGL045W	215.771	0.787658	0.377802	0.339442
YGL047W	95.3729	-2.87371	0.858996	0.00284316
YGL048C	436.026	-2.20714	0.625336	0.00595875
YGL049C	340.883	0.602153	0.430339	0.457062
YGL050W	28.5997	-3.71221	2.51935	0.0417407
YGL051W	5.45961	-0.260175	0.920146	0.415723
YGL053W	139.136	-1.13228	0.484046	0.133804
YGL054C	447.618	-0.318776	0.438666	0.602161
YGL055W	343.774	1.47654	0.252642	0.00658243
YGL056C	52.4359	-0.332932	0.813505	0.420596
YGL057C	44.0008	0.0757407	0.795577	0.538019
YGL058W	394.789	0.56392	0.44054	0.479399
YGL059W	118.757	-0.518264	0.695765	0.378797
YGL060W	56.2583	-0.384001	0.831059	0.394488
YGL061C	17.312	-1.11718	1.21812	0.174981
YGL062W	938.007	-1.49742	0.332065	0.017215
YGL063W	41.2712	0.115816	0.837269	0.502071
YGL064C	45.223	0.223946	0.841761	0.45639
YGL065C	127.064	0.777197	0.425086	0.327428
YGL066W	237.299	0.674205	0.283593	0.533615
YGL067W	168.506	0.203873	0.577252	0.58741
YGL068W	145.159	-0.234132	0.594259	0.574117
YGL070C	64.8502	-0.202615	0.80377	0.480144
YGL071W	593.595	1.83202	0.262034	9.44209e-05
YGL073W	525.62	0.138137	0.201035	0.668985
YGL075C	91.1149	0.162017	0.40301	0.635146
YGL076C	565.999	0.384024	0.339524	0.621507
YGL077C	336.504	-0.407734	0.525801	0.52645
YGL078C	29.8871	-3.75677	2.56338	0.0418996
YGL079W	39.4977	-0.132974	0.826857	0.498733
YGL080W	207.406	-0.0678838	0.818622	0.530773
YGL083W	125.916	0.870816	0.778302	0.231841
YGL084C	214.25	-0.0509388	0.489542	0.628115
YGL086W	118.817	-1.25034	0.500127	0.100494
YGL087C	233.243	0.24909	0.492786	0.600453
YGL089C	0.092279	-0.016129	0.889371	0.520252
YGL090W	94.5041	0.0982024	0.566432	0.605805
YGL091C	69.245	-5.87102	2.48072	0.00538277
YGL092W	237.184	0.0722676	0.661589	0.590132
YGL093W	355.423	-0.183607	0.691244	0.54534
YGL094C	416.803	0.843847	0.203335	0.404311
YGL095C	155.57	-0.798883	0.674425	0.270286
YGL096W	254.715	1.44914	0.95752	0.103487
YGL097W	105.243	-0.393166	0.875608	0.378968
YGL098W	145.306	0.561769	0.329294	0.580404
YGL099W	42.3477	0.00561187	0.783456	0.570495
YGL100W	93.837	-0.566978	0.593612	0.390706
YGL103W	790.461	-0.293404	0.440292	0.607494
YGL104C	166.429	-1.24847	1.41657	0.15577
YGL105W	661.691	-0.219697	0.227224	0.6644
YGL106W	250.493	-0.300037	0.716923	0.474891
YGL107C	111.618	0.0286798	0.44714	0.63928
YGL108C	72.34	-0.681119	0.728937	0.302736
YGL110C	99.3043	-2.53906	0.722235	0.00339609
YGL111W	30.5965	-0.25068	0.765467	0.475773
YGL112C	238.135	1.08584	0.264955	0.123197
YGL113W	51.4461	-0.427842	0.832327	0.377083
YGL115W	343.058	-0.0127739	0.734849	0.583672
YGL116W	146.837	1.85032	0.393456	0.00316079
YGL119W	84.1458	-0.220585	0.817384	0.467083
YGL120C	57.9578	0.0527609	0.800755	0.546202
YGL121C	122.096	-0.0138642	0.693596	0.591697
YGL122C	1573.92	2.5758	0.299732	2.92731e-09
YGL123W	534.961	-1.26853	0.333467	0.0631964
YGL124C	42.1564	-4.77695	2.4427	0.0153629
YGL125W	537.276	1.61743	0.231041	0.000554604
YGL126W	135.452	-0.501091	0.937886	0.330323
YGL127C	203.61	0.92479	0.889283	0.211266
YGL128C	37.5442	-0.100136	0.771333	0.539994
YGL129C	164.881	0.149046	0.326892	0.651023
YGL130W	76.3797	-6.0658	2.49671	0.00434296
YGL131C	215.027	0.329527	0.299708	0.641217
YGL133W	451.89	0.488622	0.45238	0.528312
YGL134W	99.9023	1.08353	0.764936	0.171687
YGL135W	283.81	-1.20453	0.449165	0.105125
YGL136C	86.5635	0.344111	0.61674	0.504347
YGL137W	401.191	-0.765697	1.23214	0.238848
YGL139W	112.791	-0.866346	0.812451	0.231157
YGL141W	268.249	-0.482435	0.863185	0.350222
YGL142C	194.13	0.605355	0.482173	0.420293
YGL143C	53.3134	0.0537538	0.827815	0.532197
YGL144C	76.3099	1.22487	0.497048	0.105595
YGL145W	56.4234	-0.956287	0.993837	0.205708
YGL147C	379.807	0.15343	0.290907	0.657822
YGL148W	133.857	-0.457629	0.509968	0.50446
YGL150C	401.074	-0.216627	0.678296	0.535426
YGL151W	377.455	0.301493	0.238278	0.658517
YGL153W	89.062	-0.287358	0.70992	0.483103
YGL154C	24.1038	-2.95072	2.72982	0.072342
YGL155W	68.4792	-0.0543045	0.825188	0.532704
YGL156W	629.989	-0.595584	0.202731	0.631111
YGL157W	292.215	-0.322098	0.81534	0.42346
YGL158W	13.1494	-0.214211	0.748574	0.499312
YGL160W	200.833	0.00973408	0.30096	0.662845
YGL161C	250.251	-0.502666	0.303131	0.610371
YGL162W	22.4176	-0.0119775	0.756837	0.576764
YGL163C	248.629	0.0438571	0.607395	0.604432
YGL164C	88.5641	-0.509143	0.724143	0.374154
YGL166W	88.9416	-0.831366	0.546653	0.272189
YGL167C	638.915	1.71212	0.200388	1.77827e-05
YGL168W	0.856627	-0.0625395	0.887911	0.501843
YGL169W	21.0049	0.0350857	0.763405	0.568665
YGL170C	7.91649	-0.322776	0.845506	0.413409
YGL171W	9.49187	-0.446861	1.0056	0.336231
YGL172W	258.795	-0.314792	0.344333	0.630805
YGL173C	787.62	-0.179143	0.437371	0.624786
YGL174W	32.3552	-0.475305	0.803937	0.364684
YGL175C	62.5598	0.182203	0.861366	0.465391
YGL178W	1957.53	4.01492	0.138385	3.89428e-106
YGL179C	219.637	1.47636	0.382913	0.0299393
YGL180W	326.086	1.30173	0.441492	0.0781816
YGL181W	177.211	-0.313962	0.869034	0.410297
YGL183C	5.51184	-0.262607	0.920891	0.413254
YGL184C	17.7911	0.172442	0.782453	0.50287
YGL186C	103.828	-2.0278	0.678904	0.0166578
YGL187C	310.773	0.00604486	0.39592	0.649438
YGL189C	843.845	0.610524	0.353208	0.519187
YGL190C	922.879	1.16209	0.210246	0.0671894
YGL191W	693.575	0.199376	0.40912	0.629271
YGL192W	0.684783	-0.0520826	0.888121	0.505704
YGL194C	72.4727	-0.263317	0.678327	0.513687
YGL195W	736.439	0.853877	0.215184	0.375018
YGL196W	121.859	-6.96177	2.5869	0.00178293
YGL197W	490.703	-0.0386082	0.24365	0.667801
YGL198W	126.599	-0.276323	0.880077	0.421804
YGL200C	315.398	-0.935824	0.540128	0.219202
YGL201C	131.122	-0.745148	0.476683	0.331473
YGL202W	448.437	0.382654	0.260209	0.645134
YGL203C	214.415	-0.931734	0.359691	0.238623
YGL205W	22.6342	-1.40452	1.46248	0.132819
YGL206C	1206.7	0.0843623	0.149372	0.671005
YGL207W	772.666	0.0339763	0.367374	0.651813
YGL208W	189.682	0.620686	0.419584	0.449305
YGL209W	47.1991	0.412304	0.825933	0.386059
YGL210W	33.6109	-0.51816	0.814946	0.348199
YGL211W	49.0462	-1.09581	0.973286	0.174041
YGL212W	62.1809	0.334208	0.76975	0.434565
YGL213C	201.926	0.283849	0.795121	0.447643
YGL215W	991.332	1.74525	0.351943	0.00359106
YGL216W	61.5338	-0.817184	0.969746	0.238173
YGL219C	247.952	0.263097	0.405877	0.621585
YGL220W	79.0573	-2.95026	0.923953	0.00373784
YGL221C	184.897	-0.810314	0.359459	0.328203
YGL222C	46.3626	-4.99772	2.45637	0.0131399
YGL223C	105.281	0.124961	0.721562	0.555864
YGL224C	60.8377	0.0848301	0.807061	0.529135
YGL225W	312.91	0.97212	0.252865	0.216642
YGL226C-A	147.716	0.636248	0.557093	0.36504
YGL226W	32.0592	-0.071336	0.764698	0.556598
YGL227W	408.734	-1.16386	0.374255	0.107492
YGL228W	308.878	-0.886973	0.842105	0.223372
YGL229C	264.146	0.68901	0.531383	0.345795
YGL231C	105.409	-0.23876	0.829506	0.454635
YGL232W	53.6468	-3.56209	1.32775	0.00602416
YGL233W	251.925	-0.426091	0.634622	0.449581
YGL234W	231.358	-0.339658	0.464807	0.591615
YGL236C	11.346	-0.566859	1.08634	0.293531
YGL237C	162.986	0.0734497	0.763489	0.556323
YGL238W	696.749	0.467066	0.387306	0.586665
YGL240W	138.69	0.0592872	0.770737	0.55824
YGL241W	51.64	-5.23344	2.46681	0.0106557
YGL242C	103.747	-1.74989	0.588191	0.0282681
YGL243W	48.3633	0.0361092	0.824894	0.540583
YGL244W	379.865	0.171498	0.566456	0.595229
YGL245W	967.958	-0.0517789	0.339224	0.65558
YGL246C	71.6847	-0.0996569	0.79832	0.526969
YGL247W	37.3699	-0.0968352	0.771502	0.541268
YGL248W	638.993	1.04507	0.183657	0.139452
YGL249W	46.9175	0.258873	0.894398	0.423159
YGL250W	61.1907	-0.220431	0.803338	0.472481
YGL251C	63.5641	0.456573	0.724065	0.397744
YGL252C	363.783	-0.0290911	0.27577	0.665206
YGL253W	1565.51	-0.0049622	0.272923	0.666342
YGL254W	106.854	1.71965	0.484486	0.0176692
YGL255W	97.1641	1.52892	0.394472	0.0260241
YGL256W	60.5988	-1.08751	0.636957	0.16625
YGL257C	108.716	1.03672	0.415145	0.176854
YGL258W	6.22762	-0.296112	0.932613	0.399842
YGL263W	2.55282	-0.140329	0.893297	0.469793
YGR001C	76.2219	-0.299398	0.829353	0.426756
YGR002C	131.139	-0.00900039	0.743545	0.580741
YGR003W	41.469	-3.05449	1.35836	0.0167681
YGR004W	53.4715	-0.00920621	0.822811	0.553091
YGR005C	187.369	-0.160363	0.307305	0.654237
YGR006W	52.7588	-1.6881	0.98534	0.0761023
YGR007W	222.958	0.401267	0.807276	0.394652
YGR008C	3501.08	-0.551985	0.340549	0.578545
YGR009C	281.698	-0.769019	0.303256	0.402563
YGR010W	214.29	0.621746	0.77587	0.316054
YGR012W	89.2132	-0.295254	0.836314	0.426457
YGR013W	150.972	0.124679	0.678846	0.574202
YGR014W	668.045	3.07728	0.402329	6.84546e-09
YGR019W	425.698	-0.430643	0.382094	0.597518
YGR020C	357.222	0.306956	0.551465	0.56691
YGR023W	983.203	1.72185	0.26908	0.000488255
YGR024C	108.144	0.503266	0.399736	0.564435
YGR027C	303.387	-2.50942	0.914523	0.0122902
YGR028W	211.674	0.439421	0.710087	0.410453
YGR029W	44.8799	-0.442453	0.823511	0.373808
YGR030C	19.2609	0.487127	0.95979	0.33109
YGR031C-A	0.346655	-0.0374579	0.887741	0.513032
YGR031W	119.926	0.952626	0.489869	0.214068
YGR032W	283.372	0.563704	0.518533	0.426158
YGR033C	220.624	0.0980567	0.722717	0.565586
YGR034W	433.941	0.733799	0.500162	0.330515
YGR036C	132.147	0.349409	0.842678	0.405578
YGR037C	723.303	0.568166	0.239811	0.620803
YGR038W	82.5261	-0.116207	0.599074	0.596211
YGR040W	41.5261	-0.0965894	0.77674	0.538613
YGR041W	532.929	3.99935	0.303524	1.18538e-24
YGR042W	91.9741	0.123514	0.845164	0.494761
YGR043C	1214.07	-1.39141	0.328061	0.0331223
YGR044C	451.035	-0.125538	0.521135	0.612994
YGR046W	254.743	0.411201	0.374189	0.604351
YGR047C	172.955	0.904943	0.557606	0.233431
YGR048W	272.234	-0.115494	0.269317	0.662641
YGR049W	15.4489	-0.517123	0.839856	0.343004
YGR054W	227.377	-0.193255	0.776084	0.4957
YGR055W	248.518	-0.00384488	0.477238	0.635675
YGR056W	317.309	1.32742	0.303752	0.0415816
YGR057C	63.0197	-0.0165598	0.561994	0.617425
YGR058W	23.1681	-2.86797	2.70877	0.0771401
YGR059W	56.4634	3.45406	0.517905	5.76682e-08
YGR060W	466.698	1.30571	0.296998	0.0446627
YGR061C	415.417	0.370575	0.430645	0.595065
YGR062C	131.315	2.25939	0.344944	1.25242e-05
YGR063C	53.4012	-0.13753	0.78897	0.516291
YGR065C	23.856	-2.96155	2.7017	0.0710841
YGR068C	65.8833	-0.92207	1.01383	0.210329
YGR070W	841.494	0.409886	0.16075	0.666608
YGR071C	128.824	0.294578	0.456634	0.60151
YGR072W	38.819	-2.1118	1.12605	0.0462442
YGR074W	59.2629	0.72449	0.602304	0.306399
YGR075C	20.192	-2.11275	2.82397	0.114879
YGR076C	80.7348	0.108063	0.818785	0.514558
YGR077C	311.553	1.05251	0.249277	0.147031
YGR078C	71.3388	0.680492	0.525886	0.353147
YGR080W	123.98	-0.779066	1.08366	0.243315
YGR081C	10.4597	-0.512192	1.04655	0.308431
YGR082W	54.4463	-1.76479	0.972588	0.0657918
YGR083C	73.568	-0.897741	0.689624	0.227503
YGR084C	84.1975	-0.0705908	0.801849	0.536926
YGR085C	261.758	0.0913837	0.32369	0.656143
YGR086C	2940.43	-0.251353	0.155729	0.6699
YGR087C	28.3385	0.306335	0.73729	0.463165
YGR088W	4053.05	-0.90813	0.221088	0.297633
YGR089W	150.557	0.0790017	0.73902	0.565055
YGR090W	163.686	0.0961219	0.763461	0.546775
YGR091W	59.2442	0.164534	0.854345	0.475647
YGR092W	106.981	-0.403972	0.880371	0.373635
YGR093W	48.0089	-0.227286	0.620675	0.564701
YGR094W	348.449	-1.3093	0.291463	0.0430186
YGR095C	54.6009	0.0744034	0.672415	0.586831
YGR096W	3.40701	-0.176298	0.899162	0.454093
YGR097W	552.502	1.17639	0.216246	0.0609997
YGR098C	358.737	1.13589	0.728639	0.152631
YGR099W	53.5648	-3.27704	1.41365	0.0135298
YGR100W	220.268	-1.02894	0.859426	0.188563
YGR101W	69.4789	-1.85281	0.976796	0.0563243
YGR102C	112.437	0.0354078	0.604097	0.60661
YGR103W	71.149	-1.87139	1.0048	0.0572824
YGR104C	35.25	-0.57742	0.830905	0.322368
YGR105W	89.6148	0.145978	0.440546	0.628038
YGR106C	318.321	-0.196119	0.84547	0.465913
YGR108W	26.7095	-2.00306	1.46535	0.0777652
YGR109C	21.4258	0.237199	0.814308	0.462113
YGR110W	158.082	0.829039	0.861107	0.241756
YGR112W	54.6687	-0.453744	0.938624	0.34468
YGR113W	88.0326	-0.0690656	0.802963	0.537324
YGR116W	657.082	0.32411	0.188958	0.665875
YGR118W	598.088	-0.138249	0.409314	0.63643
YGR119C	201.932	-0.129971	0.322775	0.653384
YGR120C	57.0323	0.126365	0.814868	0.507837
YGR121C	62.0845	-0.531392	0.987242	0.31246
YGR122W	151.838	0.736704	0.799122	0.276825
YGR123C	11.9834	-0.605833	1.11838	0.281446
YGR124W	377.636	-0.240332	0.510375	0.59711
YGR128C	50.2428	0.418276	0.715478	0.418927
YGR129W	9.96857	-0.485728	1.02867	0.320206
YGR130C	1839.28	-0.124486	0.1208	0.671393
YGR131W	58.4896	0.185619	0.708808	0.533817
YGR132C	491.492	-0.942828	0.407433	0.225671
YGR133W	12.4644	-0.627715	1.13817	0.276194
YGR134W	92.6511	-0.317157	0.844063	0.418014
YGR135W	486.083	-1.36453	0.545254	0.0794393
YGR136W	891.367	-0.342621	0.222787	0.658726
YGR138C	203.195	1.59508	0.741939	0.063595
YGR140W	38.4036	-0.0457791	0.77692	0.560772
YGR141W	19.7076	-0.45094	0.791961	0.37965
YGR142W	16746.5	-0.138096	0.285805	0.659625
YGR143W	474.048	0.132466	0.37755	0.643367
YGR144W	34.0231	0.270198	0.85299	0.430466
YGR145W	27.4132	-0.497158	0.796584	0.358592
YGR146C	4864.84	3.64694	0.608218	4.84137e-07
YGR147C	161.693	0.219309	0.514746	0.599802
YGR148C	476.527	-0.122923	0.735232	0.54849
YGR150C	110.407	-0.0151411	0.432278	0.64285
YGR152C	57.0323	-0.152599	0.766066	0.520146
YGR154C	57.1421	-0.00606549	0.792719	0.566381
YGR155W	1844.77	2.07594	0.264057	1.6978e-06
YGR156W	116.081	2.10309	0.355942	0.000135526
YGR157W	553.571	0.103461	0.524756	0.614975
YGR158C	25.3212	0.727498	0.785415	0.280607
YGR159C	79.1768	-2.15135	0.784993	0.0186982
YGR162W	105.272	-0.665071	0.963221	0.280817
YGR163W	110.755	-0.18252	0.820031	0.481627
YGR165W	90.1611	-0.105065	0.805172	0.522369
YGR166W	74.8449	0.600709	0.443609	0.447365
YGR167W	772.958	0.397555	0.2593	0.644399
YGR169C	19.1329	-0.406908	0.791372	0.39742
YGR170W	521.144	1.06848	0.413672	0.157933
YGR171C	160.495	1.24757	0.848493	0.130604
YGR172C	81.3872	0.00850717	0.826693	0.551319
YGR173W	22.3593	-0.319125	0.765068	0.442593
YGR174C	100.532	-0.174807	0.789215	0.497221
YGR175C	483.948	-0.29972	0.351101	0.631035
YGR177C	23.2878	0.258306	0.827066	0.446111
YGR178C	627.356	-0.246416	0.187967	0.667999
YGR179C	35.3976	-1.31144	1.02298	0.127153
YGR180C	1268.78	0.0866573	0.258524	0.665474
YGR181W	54.1899	-0.0968462	0.788444	0.532603
YGR183C	989.398	1.2287	0.251215	0.0523556
YGR184C	851.462	0.695445	0.650327	0.310452
YGR185C	502.18	0.434106	0.193846	0.658031
YGR186W	417.101	-0.292142	0.882457	0.414492
YGR187C	46.2708	0.538845	0.542114	0.428691
YGR188C	325.939	1.72292	0.615076	0.0341594
YGR189C	438.03	-0.814035	0.385467	0.31406
YGR191W	142.071	0.0386318	0.690398	0.589062
YGR192C	59712	-0.403158	0.210492	0.656704
YGR193C	215.367	-0.32514	0.879542	0.403994
YGR194C	704.323	0.176581	0.226727	0.666209
YGR195W	30.938	-1.4586	1.06461	0.10868
YGR196C	175.665	-0.130692	0.681351	0.571708
YGR197C	73.7827	-0.889395	1.0127	0.216175
YGR198W	703.532	1.63281	0.269917	0.00149186
YGR199W	206.045	-0.255133	0.579591	0.573773
YGR200C	21.8997	-2.56755	2.79124	0.0912627
YGR202C	92.72	-0.575291	0.738375	0.34319
YGR203W	232.363	3.28152	0.332835	1.53105e-13
YGR204W	1205.99	0.117261	0.357779	0.647987
YGR205W	141.622	-0.287386	0.75943	0.462902
YGR206W	28.2872	-3.66785	2.52998	0.0433408
YGR207C	169.663	-0.326958	0.906738	0.394979
YGR208W	107.112	-0.179626	0.644657	0.570929
YGR209C	979.491	-1.1277	0.178765	0.0725522
YGR211W	6199.25	0.332647	0.463678	0.593013
YGR212W	10.6869	-0.479627	1.0286	0.321583
YGR213C	18.9094	0.0724931	0.823097	0.526658
YGR214W	332.992	-0.299373	0.449542	0.602811
YGR215W	95.5352	0.118385	0.82455	0.506604
YGR216C	56.9333	-0.0816906	0.790059	0.538118
YGR217W	153.194	0.646055	0.758125	0.309039
YGR218W	1410.52	0.672903	0.151627	0.638606
YGR220C	87.6935	-1.86157	0.684443	0.0291003
YGR221C	30.7309	-0.0481202	0.61808	0.601185
YGR222W	294.753	1.58978	0.236853	0.00093555
YGR223C	219.165	0.473665	0.385703	0.585502
YGR224W	0.543928	-0.046927	0.887866	0.508507
YGR225W	74.1199	-0.0360234	0.693006	0.588897
YGR227W	62.1321	-0.602489	0.659626	0.351687
YGR229C	180.061	-1.81457	0.599604	0.0245251
YGR230W	38.6011	0.404692	0.735074	0.418319
YGR231C	403.603	-0.688895	0.675768	0.307415
YGR232W	168.24	-0.353663	0.346081	0.624319
YGR233C	191.502	0.889591	0.507328	0.247302
YGR234W	99.2492	-0.863122	0.580641	0.253856
YGR235C	258.074	0.0158329	0.289723	0.663996
YGR236C	55.6358	-1.49638	0.760717	0.0809228
YGR238C	262.42	0.934893	0.334937	0.240641
YGR239C	22.9027	-0.345136	0.766575	0.430024
YGR240C	1846.91	-0.238901	0.179327	0.668788
YGR241C	200.448	-0.415107	0.394603	0.596865
YGR243W	112.003	-0.397904	0.448332	0.583422
YGR244C	368.623	-1.36924	0.43676	0.0594062
YGR245C	32.9013	-2.01957	1.52666	0.0796498
YGR246C	48.1597	-5.09986	2.44788	0.011551
YGR247W	42.7393	-0.276277	0.790613	0.453822
YGR248W	2110.11	-0.618274	0.402956	0.464607
YGR249W	118.711	2.17287	0.459108	0.000739866
YGR250C	4159.54	-0.617203	0.238628	0.607333
YGR251W	8.8278	-0.422753	0.990831	0.345238
YGR252W	157.726	0.497322	0.324779	0.601754
YGR253C	732.139	-0.566403	0.643763	0.373288
YGR254W	7676	-0.849407	0.17318	0.436303
YGR255C	454.063	-0.375991	0.25019	0.649076
[truncated: 3,091 more rows]

## Sheet: wang_rrp6d4210_wt4210_LFC
featureSystematicName	baseMean	log2FoldChange	lfcSE	pvalue	padj
Q0010	0
Q0017	0
Q0032	0
Q0045	0.509131	0.0329013	0.353212	0.433576
Q0050	0
Q0055	0
Q0060	0
Q0065	0
Q0070	0
Q0075	0
Q0080	0
Q0085	0.409738	0.00108638	0.35178	0.989995
Q0092	0
Q0105	0.401881	0.0137333	0.352425	0.672384
Q0110	0
Q0115	0
Q0120	0
Q0130	0.455316	0.03821	0.3544	0.432075
Q0140	0
Q0142	0
Q0143	0
Q0144	0
Q0160	0.201179	0.00881462	0.352503	0.913509
Q0182	0
Q0250	0.933999	0.0273744	0.346583	0.736742
Q0255	0
Q0275	0.618387	0.0110488	0.347513	0.887943
Q0297	0
YAL001C	339.432	0.171203	0.128349	0.151957	0.304711
YAL002W	201.084	-0.955378	0.23842	6.56476e-06	0.000101522
YAL003W	26006.8	-0.0195845	0.143109	0.878965	0.932596
YAL004W	8.88061	-0.148002	0.356993	0.302744	0.48458
YAL005C	99672.3	-0.271521	0.166637	0.0627831	0.162504
YAL007C	416.389	-0.39298	0.142556	0.00265037	0.0145801
YAL008W	352.176	0.470454	0.25053	0.0179681	0.0650719
YAL009W	112.108	0.148373	0.176086	0.331117	0.512838
YAL010C	166.2	0.210856	0.255243	0.260501	0.442033
YAL011W	162.03	0.0590367	0.165055	0.691592	0.809083
YAL012W	959.378	-0.0543837	0.187314	0.730584	0.835059
YAL013W	201.569	-0.211991	0.193265	0.192013	0.359481
YAL014C	241.751	-0.0781182	0.157811	0.578627	0.732736
YAL015C	232.358	0.0278893	0.15856	0.844296	0.910727
YAL016C-A	5.4615	-0.157955	0.364516	0.265081	0.44659
YAL016C-B	0.238623	0.022447	0.353588	0.693571
YAL016W	1204.38	-0.260745	0.100937	0.00693655	0.0309617
YAL017W	742.753	-0.197176	0.0966583	0.03354	0.102957
YAL018C	102.699	0.0890036	0.187007	0.569838	0.726249
YAL019W	197.221	0.483333	0.259271	0.0173072	0.0630139
YAL019W-A	0.506584	-0.051495	0.356301	0.426871
YAL020C	90.874	-0.474945	0.272578	0.0226614	0.077185
YAL021C	272.572	-0.0237203	0.198862	0.882553	0.934491
YAL022C	211.422	-0.263716	0.15161	0.0538751	0.145987
YAL023C	1513.29	0.0964478	0.122633	0.402266	0.580458
YAL024C	174.116	0.356429	0.141423	0.00604845	0.0278292
YAL025C	98.2961	-0.104128	0.291113	0.549771	0.710294
YAL026C	317.876	0.107291	0.118721	0.337282	0.520018
YAL026C-A	0.907057	0.024795	0.348947	0.700474
YAL027W	104.346	0.510531	0.243942	0.0100645	0.0417298
YAL028W	202.302	-0.104475	0.162056	0.466196	0.638842
YAL029C	285.732	0.408944	0.140704	0.00163474	0.00993289
YAL030W	308.037	0.159442	0.137817	0.208392	0.379592
YAL031C	404.059	0.135471	0.145431	0.307838	0.489916
YAL031W-A	0.598802	0.0553766	0.357207	0.337708
YAL032C	288.385	0.173388	0.140353	0.177499	0.339179
YAL033W	56.7415	0.142033	0.252848	0.436486	0.611137
YAL034C	476.618	0.175871	0.270957	0.347231	0.529868
YAL034C-B	1.00091	0.0509376	0.350366	0.496548
YAL034W-A	58.972	0.159534	0.220191	0.360704	0.541001
YAL035W	797.043	0.0560918	0.153261	0.683673	0.803303
YAL036C	236.472	-0.448709	0.279361	0.0318121	0.0992952
YAL037C-A	0.679409	0.00508666	0.34998	0.846055
YAL037C-B	3.17655	-0.0322342	0.327699	0.796515	0.880931
YAL037W	50.8113	0.494902	0.288677	0.0215937	0.0742501
YAL038W	13690.4	-0.6479	0.225564	0.000813401	0.00552247
YAL039C	75.8552	0.0526203	0.203169	0.751257	0.849778
YAL040C	453.867	-0.78001	0.193844	8.98457e-06	0.000131004
YAL041W	554.612	0.134169	0.109921	0.195846	0.363865
YAL042C-A	2.73639	-0.233007	0.441486	0.0814243	0.19756
YAL042W	534.157	-0.873171	0.127079	9.25261e-13	7.35883e-11
YAL043C	180.216	-0.328129	0.207035	0.0564989	0.151084
YAL044C	309.111	0.210366	0.272272	0.27091	0.453792
YAL044W-A	158.808	-0.43691	0.193093	0.00871781	0.0371777
YAL045C	0.70375	0.124226	0.380132	0.0669142
YAL046C	67.754	-0.352195	0.223909	0.0532919	0.144727
YAL047C	69.2583	0.436375	0.277957	0.0361319	0.108865
YAL047W-A	4.38382	-0.0117575	0.332382	0.916482	0.955754
YAL048C	80.0985	0.352254	0.291207	0.0878923	0.208625
YAL049C	281.218	-0.259446	0.192968	0.110826	0.245728
YAL051W	298.371	0.0941983	0.155393	0.501429	0.670909
YAL053W	852.856	-0.206242	0.164451	0.155645	0.309874
YAL054C	44.8637	-0.127499	0.262209	0.483806	0.654624
YAL055W	133.939	-0.26116	0.166412	0.0763625	0.188111
YAL056C-A	1.9174	-0.0130537	0.341529	0.883887
YAL056W	312.429	0.35339	0.137462	0.00531752	0.0251463
YAL058W	84.9405	-0.0536159	0.213742	0.752761	0.850717
YAL059C-A	2.51253	0.0792529	0.347483	0.45899	0.633217
YAL059W	33.1887	0.216979	0.339021	0.244238	0.422041
YAL060W	3337.24	0.53302	0.268273	0.0113783	0.0457122
YAL061W	897.367	0.0766836	0.227339	0.667103	0.793401
YAL062W	37.0456	0.291634	0.263337	0.133097	0.278472
YAL063C	11.1521	-0.655139	0.717204	0.0304867	0.0960889
YAL063C-A	5.68261	0.219449	0.400062	0.158415	0.31339
YAL064C-A	0.786123	-0.087776	0.3609	0.24525
YAL064W	41.8596	-0.0165772	0.282936	0.921079	0.959033
YAL064W-B	12.3413	0.0375477	0.280663	0.828269	0.902226
YAL065C	1.03138	-0.0565868	0.352618	0.428558
YAL066W	0.152709	0.015895	0.353374	0.748899
YAL067C	10.0773	-0.288155	0.37919	0.152913	0.306227
YAL067W-A	0.297939	0.0213249	0.35267	0.663325
YAL068C	9.04472	-0.716862	0.635699	0.0214895	0.0739751
YAL068W-A	0
YAL069W	0
YAR002C-A	1025.85	-0.352444	0.155457	0.0117097	0.0467166
YAR002W	283.986	-0.214546	0.129446	0.0739169	0.183712
YAR003W	209.171	-0.112828	0.152259	0.409388	0.586592
YAR007C	470.441	-0.378642	0.128358	0.00152782	0.00934701
YAR008W	75.435	-0.283421	0.213245	0.103211	0.234445
YAR014C	234.453	0.0907182	0.134164	0.464588	0.637352
YAR015W	275.951	-0.445805	0.283949	0.0341249	0.104178
YAR018C	56.1448	-0.307398	0.300567	0.131573	0.2767
YAR019C	186.163	0.373707	0.278438	0.06766	0.172215
YAR019W-A	14.5054	-0.0277514	0.269832	0.87034	0.92695
YAR020C	26.4073	-0.310635	0.302723	0.128175	0.271138
YAR023C	72.8835	0.137602	0.208323	0.413991	0.591802
YAR027W	973.738	-0.384299	0.155431	0.0060767	0.0279173
YAR028W	359.44	1.04389	0.251868	3.32892e-06	5.77516e-05
YAR029W	75.5972	0.257251	0.247393	0.171442	0.33141
YAR030C	8.27221	-0.0993944	0.326866	0.507236	0.67602
YAR031W	24.1343	-0.814129	0.418546	0.0056439	0.0263439
YAR033W	63.9886	-0.0479404	0.225107	0.779161	0.868824
YAR035C-A	0.116671	-0.0116658	0.353146	0.912568
YAR035W	28.7944	-0.168201	0.303205	0.358503	0.539958
YAR042W	355.973	-0.170274	0.164813	0.241949	0.419862
YAR047C	1.40049	-0.105585	0.365444	0.191356
YAR050W	27.6191	-0.363739	0.364559	0.0967769	0.224238
YAR053W	3.80404	0.304848	0.501573	0.0642937	0.165783
YAR060C	0
YAR064W	0.256369	-0.0186677	0.353278	0.874598
YAR066W	0.347778	-0.0208779	0.353032	0.862841
YAR068W	0.637309	-0.0323927	0.350438	0.598426
YAR069C	0
YAR070C	1.12482	0.120251	0.37748	0.0957619
YAR071W	50.5698	-0.337779	0.30181	0.103563	0.235069
YAR073W	23.5163	0.0405973	0.239991	0.820873	0.897109
YAR075W	5.97825	-0.350964	0.482927	0.0810211	0.196738
YBL001C	923.472	0.805055	0.174611	6.19722e-07	1.43757e-05
YBL002W	1419.73	-0.990036	0.218453	6.26376e-07	1.44752e-05
YBL003C	1019.5	-0.225643	0.218245	0.196431	0.364418
YBL004W	444.573	0.759261	0.254761	0.000426787	0.00327114
YBL005W	111.959	-0.0973798	0.192224	0.548069	0.708993
YBL006C	258.665	0.252402	0.162578	0.0805903	0.195925
YBL006W-A	21.5775	0.0555701	0.282617	0.74727	0.848151
YBL007C	1251.95	0.0785481	0.160049	0.585636	0.738101
YBL008W	111.891	0.283016	0.230879	0.119697	0.259295
YBL008W-A	0.666944	0.0323417	0.350936	0.541236
YBL009W	78.9225	0.379313	0.205751	0.0286124	0.0916913
YBL010C	118.697	0.0450324	0.171107	0.764716	0.858815
YBL011W	707.543	0.0536791	0.137486	0.674019	0.798084
YBL012C	0.844878	0.0189764	0.347738	0.770013
YBL013W	14.4458	0.113486	0.313312	0.499328	0.669472
YBL014C	287.69	0.142122	0.158207	0.315297	0.496752
YBL015W	769.59	0.474163	0.185075	0.00350746	0.0181952
YBL016W	146.03	-0.227821	0.241176	0.214148	0.38697
YBL017C	906.149	-0.154898	0.0943357	0.0875814	0.20821
YBL018C	61.795	0.0646197	0.24676	0.715997	0.825058
YBL019W	176.038	0.707312	0.298978	0.0027105	0.0148206
YBL020W	150.694	-0.145708	0.161342	0.30834	0.490221
YBL021C	82.2346	-0.0385321	0.189415	0.812367	0.891565
YBL022C	571.142	0.336492	0.211291	0.0539647	0.146101
YBL023C	207.467	0.320641	0.151787	0.0196965	0.0697635
YBL024W	141.586	0.292757	0.168759	0.0487668	0.135318
YBL025W	47.5445	-0.078476	0.215337	0.647928	0.782626
YBL026W	291.04	0.0928675	0.180972	0.551505	0.711934
YBL027W	3511.49	-1.54518	0.469025	5.36878e-05	0.000583986
YBL028C	58.5968	-0.0187241	0.286282	0.908399	0.950712
YBL029C-A	1283.97	0.419787	0.21668	0.0200711	0.0705194
YBL029W	121.916	-0.0125308	0.252797	0.941142	0.968809
YBL030C	1189.28	-0.705875	0.165583	3.47562e-06	5.94545e-05
YBL031W	138.379	-0.143327	0.170804	0.339107	0.521913
YBL032W	345.386	-0.601721	0.167091	7.64475e-05	0.000788155
YBL033C	552.424	0.17674	0.154244	0.202287	0.371679
YBL034C	278.602	-0.0875847	0.13421	0.477874	0.649323
YBL035C	107.386	-0.0225162	0.151983	0.869021	0.926579
YBL036C	468.807	-0.16146	0.153994	0.242425	0.42045
YBL037W	105.635	0.236813	0.219287	0.179422	0.342239
YBL038W	276.69	-0.0954633	0.176924	0.530964	0.696727
YBL039C	139.364	0.741532	0.402698	0.00741098	0.0326041
YBL039C-A	0
YBL039W-B	247.755	-0.0345649	0.195167	0.830112	0.903592
YBL040C	1245.53	-0.229536	0.142606	0.0770794	0.18926
YBL041W	1186.64	-0.109587	0.134904	0.371811	0.552261
YBL042C	171.106	-0.30751	0.220882	0.0841086	0.202279
YBL043W	65.5794	0.821576	0.342853	0.00187471	0.0110514
YBL044W	6.44358	-0.146197	0.360797	0.280555	0.464985
YBL045C	1413.68	-0.239168	0.203289	0.157242	0.311836
YBL046W	267.207	-0.311613	0.156162	0.0263405	0.0861235
YBL047C	1108.03	-0.176963	0.126213	0.132082	0.277188
YBL048W	34.7795	0.11466	0.251895	0.524816	0.69207
YBL049W	48.016	0.121735	0.232618	0.493716	0.664778
YBL050W	800.464	-0.0997289	0.118644	0.372767	0.55301
YBL051C	724.842	0.0424197	0.148356	0.755043	0.851756
YBL052C	160.709	-0.187162	0.160753	0.191223	0.358558
YBL053W	1.43721	-0.0394481	0.339797	0.698453
YBL054W	88.4789	0.367287	0.329381	0.0874005	0.20814
YBL055C	232.1	0.372945	0.16202	0.0098544	0.0410812
YBL056W	1082.48	0.0543922	0.120517	0.629702	0.771413
YBL057C	441.737	-0.33265	0.12529	0.00431059	0.0212103
YBL058W	1178.82	-0.0752237	0.109797	0.470302	0.642456
YBL059C-A	139.918	0.475691	0.241836	0.0146456	0.0556732
YBL059W	31.8295	0.164188	0.259399	0.372528	0.55279
YBL060W	80.0033	0.0522195	0.18661	0.740591	0.842851
YBL061C	227.714	0.0890806	0.141861	0.492572	0.663407
YBL062W	0.234115	-0.0147148	0.353353	0.814214
YBL063W	96.2071	0.0708026	0.196262	0.667214	0.793401
YBL064C	1658.25	0.0271729	0.210794	0.874468	0.929246
YBL065W	12.4352	-0.141344	0.311875	0.417054	0.594383
YBL066C	117.201	-0.0805744	0.189045	0.613247	0.760028
YBL067C	261.516	-0.109153	0.147664	0.414795	0.592603
YBL068W	92.9803	-0.4348	0.264944	0.0319562	0.0995832
YBL068W-A	0
YBL069W	92.7218	1.18178	0.29064	3.85244e-06	6.49928e-05
YBL070C	1.69301	0.08581	0.356109	0.33292
YBL071C	2.30642	0.156541	0.385881	0.1505	0.303378
YBL071C-B	13.6854	0.219454	0.379549	0.198484	0.367115
YBL071W-A	223.597	-0.361272	0.267456	0.0676554	0.172215
YBL072C	1941.34	-1.62538	0.408764	3.92009e-06	6.57715e-05
YBL073W	0.999426	-0.0205349	0.349142	0.770395
YBL074C	120.799	-0.138089	0.208256	0.416855	0.594383
YBL075C	6287.52	0.0544977	0.204824	0.755979	0.852286
YBL076C	1032.65	0.18839	0.203853	0.261784	0.443108
YBL077W	1.44704	-0.0441658	0.344683	0.628893
YBL078C	418.062	0.25815	0.190864	0.111646	0.247066
YBL079W	304.738	0.221941	0.134016	0.0727684	0.181595
YBL080C	119.723	-0.3032	0.198761	0.0695114	0.175831
YBL081W	104.087	0.277395	0.277675	0.158329	0.313382
YBL082C	45.147	-1.06831	0.49625	0.00206239	0.0119121
YBL083C	0
YBL084C	371.438	-0.425977	0.158298	0.00282877	0.0152898
YBL085W	1666.22	-0.200491	0.159783	0.156837	0.311153
YBL086C	715.616	0.289329	0.149804	0.0330111	0.101741
YBL087C	1571.28	-1.48537	0.453249	5.77593e-05	0.000620557
YBL088C	255.211	-0.0514111	0.119346	0.643402	0.779464
YBL089W	152.589	-0.243163	0.181214	0.120517	0.260241
YBL090W	162.513	0.02808	0.187194	0.860579	0.9212
YBL091C	945.969	-0.839668	0.106113	3.81476e-16	5.99015e-14
YBL091C-A	185.255	0.17715	0.155031	0.202392	0.371709
YBL092W	4290.96	-1.26723	0.401623	9.97778e-05	0.000982378
YBL093C	1466.66	-0.0426808	0.244415	0.811059	0.891022
YBL094C	28.6589	-0.519086	0.457263	0.0388993	0.114419
YBL095W	159.378	0.48084	0.220285	0.00903753	0.0382487
YBL096C	19.9128	-0.316603	0.365848	0.127646	0.270499
YBL097W	60.086	0.50994	0.259643	0.0130704	0.0512112
YBL098W	168.573	0.0697493	0.172094	0.644609	0.780146
YBL099W	1442.59	-0.258482	0.138801	0.0422005	0.121681
YBL100C	0.31609	0.00841073	0.352142	0.858202
YBL100W-C	4.71961	0.0764002	0.348069	0.455762	0.63047
YBL101C	278.653	-0.219424	0.211428	0.206327	0.377331
YBL102W	489.759	0.124268	0.137786	0.32734	0.508918
YBL103C	313.954	0.066893	0.123095	0.560918	0.718874
YBL104C	143.44	0.0663737	0.180733	0.670276	0.795807
YBL105C	356.167	-0.242189	0.144965	0.0664514	0.169845
YBL106C	73.8824	-0.339794	0.194978	0.0404563	0.11826
YBL107C	156.284	0.439491	0.212102	0.013346	0.0519586
YBL107W-A	1.21172	0.00716712	0.349495	0.82759
YBL108C-A	11.3733	-0.542313	0.606911	0.0371344	0.110878
YBL108W	0.592029	-0.0293335	0.354127	0.587514
YBL109W	1.06773	0.0772648	0.358137	0.295143
YBL111C	2.53914	0.0940007	0.352649	0.386477	0.566051
YBL112C	0
YBL113C	62.3695	0.131743	0.201545	0.429354	0.605788
YBL113W-A	0.04278	-0.00114952	0.353303	0.91886
YBR001C	595.874	0.0746419	0.162226	0.607137	0.755985
YBR002C	433.11	0.551337	0.145107	3.97842e-05	0.00045202
YBR003W	539.497	0.0247063	0.112988	0.8135	0.892163
YBR004C	674.203	-0.31602	0.227112	0.0801804	0.195083
YBR005W	996.236	-0.453894	0.279489	0.0300392	0.0951683
YBR006W	457.638	-0.515452	0.21592	0.00466582	0.0226235
YBR007C	350.719	0.1376	0.145014	0.295471	0.477027
YBR008C	270.284	-0.491171	0.479552	0.0449335	0.127576
YBR009C	4329.86	-0.566303	0.174109	0.000267468	0.00223462
YBR010W	3378.55	-0.20225	0.162077	0.158602	0.313517
YBR011C	5870.21	-0.746173	0.105449	2.67559e-13	2.52082e-11
YBR012C	35.818	-0.0164596	0.241902	0.924514	0.960947
YBR013C	161.86	0.245091	0.182802	0.118346	0.257369
YBR014C	516.568	0.00352947	0.158985	0.980237	0.989467
YBR015C	521.552	0.0802416	0.10263	0.41384	0.591802
YBR016W	999.987	-0.690014	0.209174	0.000174375	0.00156579
YBR017C	460.159	-0.130824	0.11598	0.230833	0.407225
YBR018C	223.928	-0.289002	0.243394	0.122331	0.263045
YBR019C	81.1584	-0.221656	0.235665	0.221789	0.395987
YBR020W	23.9341	-0.633885	0.361128	0.0131625	0.0514732
YBR021W	244.067	0.2447	0.219244	0.166781	0.324511
YBR022W	326.037	0.378927	0.138411	0.00300436	0.0159711
YBR023C	361.966	-0.132164	0.133909	0.284675	0.469399
YBR024W	229.391	0.704728	0.20227	8.9651e-05	0.000898565
YBR025C	7997.02	0.465821	0.115259	2.29789e-05	0.000288366
YBR026C	497.628	0.126183	0.222881	0.471298	0.642734
YBR027C	0.798809	0.0304068	0.350899	0.552424
YBR028C	235.952	-0.0268019	0.12625	0.81908	0.896043
YBR029C	266.357	0.245175	0.149517	0.0719487	0.18021
YBR030W	139.379	-0.118266	0.167582	0.422163	0.598732
YBR031W	1498.97	-0.758281	0.355184	0.00393507	0.0198502
YBR032W	1.14595	-0.105096	0.365365	0.210978
YBR033W	53.9868	-0.0941578	0.23544	0.59703	0.747271
YBR034C	191.47	0.874207	0.252967	6.58366e-05	0.000693947
YBR035C	615.704	0.104224	0.138835	0.409077	0.586284
YBR036C	1114.98	-0.0281092	0.102463	0.763548	0.858251
YBR037C	139.548	-0.371267	0.25323	0.0563952	0.15088
YBR038W	138.436	-0.276702	0.232771	0.129709	0.273816
YBR039W	1089.4	0.235467	0.216026	0.175631	0.336639
YBR040W	25.1672	-0.155509	0.313826	0.379713	0.559788
YBR041W	477.858	0.270906	0.153148	0.0500684	0.138241
YBR042C	253.206	-0.00248747	0.126863	0.982699	0.990842
YBR043C	253.008	0.270043	0.15023	0.0472272	0.131943
YBR044C	258.28	0.0175896	0.128482	0.884093	0.934931
YBR045C	126.652	-0.206072	0.184004	0.192129	0.359485
YBR046C	179.763	0.101078	0.23705	0.572186	0.728193
YBR047W	52.2264	-0.424057	0.278003	0.0407038	0.118635
YBR048W	932.915	-1.41662	0.350937	3.51695e-06	5.99939e-05
YBR049C	869.576	0.306211	0.152114	0.0259435	0.0852349
YBR050C	60.2122	0.0864048	0.212218	0.615407	0.761057
YBR051W	5.32679	-0.0173382	0.327711	0.887381	0.936991
YBR052C	2079.76	0.472927	0.199821	0.00587181	0.0272416
YBR053C	1384.96	0.559978	0.14906	4.78084e-05	0.000528724
YBR054W	6806.9	3.64406	0.314651	3.1434e-32	3.85003e-29
YBR055C	277.022	0.09904	0.118326	0.372289	0.552691
YBR056C-B	2.17858	-0.146699	0.383933	0.13483
YBR056W	2137.38	0.414941	0.124096	0.000360692	0.00286286
YBR056W-A	2943	-0.544728	0.365624	0.0248542	0.0827664
YBR057C	242.972	-0.276588	0.134339	0.0255088	0.0843497
YBR058C	336.927	-0.120154	0.120333	0.286027	0.470616
YBR058C-A	415.293	-0.163269	0.185627	0.300731	0.482689
YBR059C	970.335	0.028164	0.144197	0.831428	0.903635
YBR060C	506.664	0.0729251	0.119707	0.516561	0.684279
YBR061C	76.4545	0.766575	0.285659	0.000978332	0.00641009
YBR062C	141.468	0.179857	0.176341	0.238496	0.415512
YBR063C	244.145	-0.551333	0.160432	0.000161667	0.00146892
YBR064W	0.412686	0.00855335	0.350295	0.87134
YBR065C	229.706	0.170204	0.15003	0.210387	0.382204
YBR066C	1642.28	-0.257665	0.185459	0.109739	0.244379
YBR067C	15314.1	-0.119481	0.165029	0.470968	0.642734
YBR068C	4386.73	-0.378398	0.154873	0.00676243	0.030419
YBR069C	804.074	-0.235454	0.143869	0.0720564	0.180332
YBR070C	494.315	-0.50395	0.210801	0.00482174	0.023269
YBR071W	526.71	-0.837015	0.270551	0.00024227	0.00206638
YBR072C-A	8.07711	0.663453	0.866432	0.0220847	0.0756412
YBR072W	114855	0.610044	0.24208	0.00290539	0.0156213
YBR073W	343.542	-0.256146	0.166503	0.0809294	0.196593
YBR074W	245.602	-0.207925	0.152355	0.129296	0.273038
YBR076C-A	167.581	0.131904	0.200427	0.427504	0.604347
YBR076W	139.414	-0.0283945	0.174815	0.848913	0.914466
YBR077C	289.723	0.105724	0.152453	0.441885	0.61608
YBR078W	4291.51	-0.852762	0.166253	4.02088e-08	1.25632e-06
YBR079C	666.965	-0.410449	0.210928	0.0197582	0.0697758
YBR080C	533.42	-0.238122	0.11544	0.0287253	0.0919523
YBR081C	698.406	0.0686066	0.155991	0.624972	0.768645
YBR082C	13717.5	0.411615	0.0848828	6.5162e-07	1.49458e-05
YBR083W	356.133	-0.829435	0.290592	0.000517783	0.00382959
YBR084C-A	2703.16	-1.12114	0.383534	0.000265372	0.00222317
YBR084W	328.318	-0.010241	0.215616	0.950291	0.973337
YBR085C-A	14656.5	0.407633	0.130096	0.000771335	0.00529558
YBR085W	366.743	-0.493373	0.298824	0.0241517	0.081044
YBR086C	1055.56	-0.256228	0.115219	0.0182573	0.0658079
YBR087W	172.689	0.332523	0.179668	0.0324632	0.100559
YBR088C	251.217	-0.597967	0.153187	2.32098e-05	0.000290668
YBR089C-A	230.51	0.0981446	0.163456	0.499371	0.669472
YBR089W	3.76835	-0.0570747	0.329862	0.662268	0.791314
YBR090C	494.66	0.447686	0.305546	0.0414159	0.120261
YBR091C	51.2004	0.38506	0.313622	0.070826	0.178273
YBR092C	405.7	-0.537696	0.248078	0.00738646	0.0325429
YBR093C	210.116	-0.232344	0.195337	0.156601	0.310967
YBR094W	159.073	0.0334481	0.158731	0.81429	0.892294
YBR095C	274.639	0.447966	0.171511	0.00327361	0.0171201
YBR096W	489.452	-0.398311	0.161834	0.00597862	0.0276117
YBR097W	218.433	0.252808	0.167602	0.0873758	0.20814
YBR098W	118.033	0.0146707	0.171505	0.923903	0.960947
YBR099C	155.212	-1.9947	0.29395	7.61942e-13	6.13965e-11
YBR101C	35266.7	0.496769	0.134826	7.76786e-05	0.000795491
YBR102C	194.519	0.449209	0.185035	0.00544627	0.0256759
YBR103C-A	3.2584	3.52201	1.50939	0.00109021	0.00702042
YBR103W	391.64	-1.37212	0.327463	1.81224e-06	3.44663e-05
YBR104W	98.222	-0.128468	0.250007	0.475538	0.64704
YBR105C	765.328	0.353863	0.16622	0.0164628	0.060886
YBR106W	1137.55	-0.912061	0.211516	1.92822e-06	3.60013e-05
YBR107C	141.993	0.0944991	0.191775	0.558301	0.716884
YBR108W	242.993	0.357083	0.240501	0.0593107	0.156223
YBR109C	1508.02	-0.20874	0.108103	0.0414484	0.120299
YBR109W-A	9.94028	0.334634	0.446737	0.0971901	0.224686
YBR110W	261.523	0.0888472	0.121761	0.433938	0.609421
YBR111C	832.023	0.274133	0.156293	0.0505712	0.138816
YBR111W-A	282.021	-0.0296285	0.158409	0.834073	0.905489
YBR112C	1051.04	-0.233949	0.162278	0.104168	0.235968
YBR113W	1.64197	0.0561017	0.350998	0.460735
YBR114W	1131.6	-0.14928	0.192833	0.355951	0.537835
YBR115C	0
YBR116C	2.09099	0.102434	0.362085	0.268457
YBR117C	360.979	0.496035	0.371287	0.0374699	0.111499
YBR118W	21225.3	0.0152578	0.148201	0.918067	0.956326
YBR119W	132.473	0.0662569	0.21082	0.69773	0.813111
YBR120C	141.358	0.481509	0.161463	0.000973241	0.00638813
YBR121C	804.689	-0.248047	0.196853	0.132351	0.277385
YBR121C-A	0
YBR122C	360.375	-0.021938	0.155259	0.874304	0.929246
YBR123C	132.426	-0.0635514	0.158157	0.646291	0.781385
YBR124W	1.43689	0.00197389	0.344073	0.980836
YBR125C	155.023	-0.758185	0.230365	0.000154509	0.00141436
YBR126C	13506.9	0.514135	0.130588	2.4714e-05	0.000305755
YBR126W-A	1.22692	-0.077106	0.358964	0.256875
YBR126W-B	0.341033	0.00256693	0.351424	0.977226
YBR127C	1827.29	-0.364298	0.126735	0.00211458	0.0121404
YBR128C	101.15	0.0247824	0.190699	0.87795	0.932137
YBR129C	258.273	-0.650412	0.189815	0.000123056	0.00116837
YBR130C	391.706	-0.453959	0.105975	7.74618e-06	0.00011514
YBR131C-A	0.341452	-0.028797	0.354132	0.577293
YBR131W	217.706	0.0402046	0.150697	0.76897	0.861854
YBR132C	216.948	0.0336608	0.250954	0.850326	0.914848
YBR133C	197.935	-0.570951	0.189038	0.000634939	0.00452662
YBR134W	4.68496	-0.115491	0.350822	0.366954	0.547469
YBR135W	193.115	-0.319131	0.146308	0.0165577	0.0611577
YBR136W	135.265	0.259557	0.154944	0.0627513	0.162504
YBR137W	511.4	0.535471	0.300662	0.0165312	0.0610967
YBR138C	76.4884	-0.240143	0.215977	0.167861	0.325929
YBR139W	1157.83	0.19073	0.206158	0.259413	0.4408
YBR140C	472.763	-0.0856925	0.147311	0.518679	0.686046
YBR141C	23.5313	-0.290739	0.335172	0.154015	0.307828
YBR141W-A	21.2756	-0.032755	0.270795	0.850462	0.914848
YBR142W	120.247	0.00839188	0.222408	0.963326	0.980946
YBR143C	501.389	0.140842	0.159086	0.322687	0.504299
YBR144C	12.1754	5.36036	1.28429	1.44451e-06	2.86606e-05
YBR145W	171.879	0.244983	0.216094	0.162516	0.318683
YBR146W	335.122	0.231484	0.134669	0.0619941	0.161211
YBR147W	110.318	0.730308	0.254292	0.000653349	0.00463091
YBR148W	49.5983	-0.018754	0.213766	0.911149	0.952522
YBR149W	2049.19	0.0230115	0.212338	0.898815	0.944454
YBR150C	473.83	-0.700112	0.170777	7.65629e-06	0.00011422
YBR151W	1366.72	-0.191855	0.188783	0.23001	0.406048
YBR152W	30.7692	0.0299973	0.240285	0.865924	0.925305
YBR153W	70.9154	-0.210461	0.219591	0.229821	0.406048
YBR154C	399.987	0.321198	0.165586	0.0282832	0.0908742
YBR155W	248.847	0.00243759	0.20214	0.989188	0.993589
YBR156C	108.725	-0.171993	0.155813	0.218864	0.392692
YBR157C	614.353	-0.13019	0.161331	0.361187	0.541338
YBR158W	435.227	-0.119924	0.199918	0.454497	0.629858
YBR159W	712.334	-0.462384	0.103033	2.6613e-06	4.80761e-05
YBR160W	557.751	0.453853	0.132379	0.000232112	0.00199923
YBR161W	823.615	-0.290387	0.12573	0.0133445	0.0519586
YBR162C	2372.9	-1.12439	0.233716	1.36615e-07	3.6856e-06
YBR162W-A	773.468	-0.169094	0.266644	0.358841	0.540183
YBR163W	263.297	-0.849999	0.236537	4.08693e-05	0.000462632
YBR164C	337.16	-0.415626	0.151275	0.0024998	0.013917
YBR165W	338.419	-0.115526	0.134203	0.349764	0.531766
YBR166C	260.672	-0.115361	0.134391	0.352968	0.53539
YBR167C	73.6073	-0.126364	0.201788	0.447416	0.622438
YBR168W	181.784	0.0629045	0.169068	0.673361	0.797982
YBR169C	8156.14	1.66064	0.185156	3.04525e-20	9.32454e-18
YBR170C	389.809	0.264421	0.16855	0.0751813	0.185965
YBR171W	483.611	-0.19151	0.10677	0.0590593	0.155761
YBR172C	286.708	0.320714	0.206535	0.0616709	0.160575
YBR173C	403.959	0.274377	0.138249	0.0307458	0.0966567
YBR174C	4.04381	-0.362243	0.570354	0.0514436	0.140727
YBR175W	128.496	-0.0819863	0.167008	0.57609	0.731338
YBR176W	130.761	0.143456	0.163681	0.324799	0.50602
YBR177C	821.883	0.0453726	0.217445	0.794154	0.879199
YBR178W	3.34388	-0.159109	0.371704	0.237426	0.414733
YBR179C	211.266	-0.125114	0.133927	0.312219	0.494091
YBR180W	17.1081	-0.0592691	0.282914	0.727948	0.833262
YBR181C	1569.87	-1.37556	0.425515	7.46058e-05	0.000773072
YBR182C	303.376	-0.434234	0.223429	0.0180593	0.0652864
YBR182C-A	40.8337	2.51592	0.324711	7.10814e-16	1.08826e-13
YBR183W	866.317	0.763172	0.171728	1.49108e-06	2.93614e-05
YBR184W	37.6793	0.193774	0.27398	0.308443	0.490221
YBR185C	150.605	0.106111	0.146958	0.427764	0.604567
YBR186W	20.0094	-0.0973423	0.28803	0.57729	0.732107
YBR187W	264.764	-1.27707	0.199433	1.38198e-11	9.10029e-10
YBR188C	93.7376	-0.205791	0.184769	0.192469	0.360013
YBR189W	1688.02	-0.245113	0.455288	0.0600575	0.157918
YBR190W	7.60916	0.0971047	0.308065	0.559303	0.717614
YBR191W	1600.61	-1.10401	0.499166	0.00165136	0.0100063
YBR191W-A	0.0623774	-0.0011827	0.353301	0.91886
YBR192W	93.9938	-0.0441667	0.159785	0.755056	0.851756
YBR193C	221.038	0.0684162	0.156211	0.628981	0.770992
YBR194W	84.6858	0.217522	0.196886	0.186702	0.352745
YBR195C	109.353	-0.152171	0.207166	0.366314	0.54714
YBR196C	5569.4	-0.161137	0.200891	0.329924	0.511507
YBR196C-A	7.83966	0.218361	0.36136	0.226044	0.401711
YBR196C-B	9.51881	0.162901	0.333649	0.339827	0.522628
YBR197C	77.8575	0.0860695	0.206297	0.61072	0.758936
YBR198C	197.69	0.00917985	0.15387	0.947608	0.971914
YBR199W	1325.1	-0.261216	0.131264	0.0316464	0.098847
YBR200W	292.574	0.208716	0.171291	0.164651	0.321326
YBR200W-A	0.411768	0.0236352	0.351717	0.593937
YBR201C-A	209.328	-0.579344	0.254531	0.00487636	0.0234218
YBR201W	446.012	0.363137	0.173012	0.0170538	0.0624627
YBR202W	279.5	0.000716242	0.184153	0.998183	0.998509
YBR203W	190.717	-0.81501	0.267414	0.000310296	0.00252023
YBR204C	241.826	-0.0513217	0.229118	0.765979	0.859718
YBR205W	191.11	-0.862702	0.177965	1.72659e-07	4.61732e-06
YBR206W	4.16736	-0.414118	0.687722	0.033566	0.102985
YBR207W	558.103	-0.180125	0.155977	0.196665	0.36463
YBR208C	253.107	-0.221341	0.189566	0.168552	0.326994
YBR209W	2.25201	-0.0243951	0.340363	0.792746
YBR210W	103.979	-0.434646	0.306564	0.0450675	0.127834
YBR211C	223.375	-0.173967	0.164954	0.232025	0.40878
YBR212W	401.237	-0.800464	0.13147	1.90309e-10	1.0595e-08
YBR213W	19.4075	0.0600354	0.277046	0.729471	0.834382
YBR214W	1187.27	-0.00938689	0.208282	0.954189	0.975604
YBR215W	208.69	0.564977	0.152866	5.99041e-05	0.000640232
YBR216C	312.67	-0.0294639	0.149288	0.826717	0.901085
YBR217W	120.911	0.0273164	0.176981	0.859585	0.92078
YBR218C	973.089	0.0126368	0.126375	0.916678	0.955754
YBR219C	5.29311	0.0835385	0.335044	0.52947	0.695362
YBR220C	104.273	0.0453405	0.193724	0.781267	0.87038
YBR221C	899.049	-0.261934	0.127105	0.0267945	0.0870963
YBR221W-A	2.26361	-0.216561	0.432432	0.055766	0.149589
YBR222C	364.152	-0.325904	0.170044	0.0296656	0.0942284
YBR223C	86.1864	0.00637189	0.19966	0.971382	0.984077
YBR223W-A	0
YBR224W	1.57702	-0.0721266	0.349712	0.445167
YBR225W	164.587	-0.5377	0.158953	0.000211797	0.00185292
YBR226C	0.256532	0.00667156	0.351926	0.893513
YBR227C	220.801	0.0692433	0.147076	0.608753	0.757109
YBR228W	152.367	0.135498	0.185303	0.390814	0.569709
YBR229C	274.58	-0.236482	0.134809	0.0567987	0.151628
YBR230C	515.044	0.0742884	0.192103	0.647305	0.782336
YBR230W-A	92.5106	0.0750874	0.236558	0.672018	0.796948
YBR231C	61.4322	0.171156	0.256881	0.357028	0.538931
YBR232C	1.21674	0.00931427	0.349961	0.840402
YBR233W	115.916	0.00732295	0.186685	0.96463	0.981156
YBR233W-A	60.7708	-0.0801308	0.233151	0.648391	0.782721
YBR234C	919.155	-0.389285	0.115559	0.000360598	0.00286286
YBR235W	148.704	-0.0917708	0.163342	0.526159	0.692945
YBR236C	356.116	-0.156516	0.131905	0.200534	0.369856
YBR237W	381.763	0.229596	0.123145	0.0462554	0.130394
YBR238C	123.754	0.767087	0.344679	0.00312016	0.0164157
YBR239C	42.3804	-0.636469	0.316333	0.007573	0.0331738
YBR240C	22.9384	0.16543	0.283855	0.373114	0.553257
YBR241C	106.01	0.207205	0.257969	0.270975	0.453792
YBR242W	143.022	-0.176843	0.217981	0.30623	0.488118
YBR243C	249.518	-0.226906	0.152195	0.0970234	0.224555
YBR244W	359.585	-0.515441	0.322867	0.0241312	0.0810195
YBR245C	296.303	0.564463	0.122854	1.22625e-06	2.51155e-05
YBR246W	222.199	-0.161621	0.152426	0.237774	0.414733
YBR247C	79.7898	0.200892	0.279089	0.289683	0.473829
YBR248C	217.923	0.328463	0.160272	0.0216356	0.0743525
YBR249C	1008.12	0.193625	0.24509	0.293552	0.476441
YBR250W	115.989	1.16182	0.202913	1.01188e-09	4.73036e-08
YBR251W	163.958	0.0798882	0.157053	0.57121	0.727103
YBR252W	140.758	-0.287103	0.217133	0.102996	0.234304
YBR253W	236.482	-0.32435	0.183426	0.0401354	0.117392
YBR254C	84.3845	0.0355739	0.200435	0.831287	0.903635
YBR255C-A	40.5709	1.25431	0.457093	0.00036794	0.00289996
YBR255W	215.103	0.338657	0.177168	0.0289222	0.0923459
YBR256C	720.905	0.18625	0.165544	0.202486	0.371709
YBR257W	81.5733	0.327634	0.209197	0.0576524	0.153106
YBR258C	92.5426	0.118727	0.173848	0.435517	0.610182
YBR259W	124.941	0.174636	0.173867	0.249739	0.428524
YBR260C	253.689	0.183768	0.166039	0.209651	0.381094
YBR261C	138.617	-0.646713	0.205805	0.000335684	0.00268723
YBR262C	208.962	0.103308	0.142397	0.428385	0.604866
YBR263W	465.542	-0.644615	0.182516	8.58388e-05	0.000868887
YBR264C	148.015	0.03597	0.178736	0.815847	0.893291
YBR265W	252.06	-0.484391	0.148845	0.000381906	0.00297935
YBR266C	0.796005	0.0849481	0.361574	0.201907
YBR267W	59.0567	0.904616	0.471817	0.00424378	0.0209757
YBR268W	54.2861	0.179783	0.240572	0.322468	0.50416
YBR269C	218.563	0.134506	0.17511	0.378639	0.558854
YBR270C	70.9874	0.347697	0.226209	0.0568967	0.151824
YBR271W	46.0499	0.0215758	0.225516	0.898227	0.944009
YBR272C	166.41	0.211587	0.255196	0.259605	0.441004
YBR273C	414.854	0.418288	0.245538	0.0310403	0.0972829
YBR274W	179.92	-0.060725	0.157324	0.666038	0.79339
YBR275C	180.129	0.0762513	0.169712	0.607345	0.755985
YBR276C	198.984	-0.272049	0.153446	0.0491308	0.136143
YBR277C	5.3877	0.58648	0.766484	0.0309429	0.0970274
YBR278W	117.754	-0.214015	0.197511	0.195398	0.363449
YBR279W	943.683	0.296171	0.0863933	0.00039453	0.00305836
YBR280C	277.614	-0.0131362	0.247023	0.938804	0.968137
YBR281C	125.898	-0.240866	0.19755	0.145518	0.296359
YBR282W	168.936	-0.0806024	0.16271	0.575968	0.731334
YBR283C	783.841	-0.871978	0.211407	4.75826e-06	7.64854e-05
YBR284W	203.797	-1.45576	0.263755	2.50023e-09	1.04873e-07
YBR285W	161.066	-0.16567	0.259979	0.369672	0.549883
YBR286W	3903.06	-0.381421	0.168504	0.0106427	0.0436542
YBR287W	3471.36	0.0357582	0.124505	0.762373	0.857663
YBR288C	130.17	-0.160128	0.169266	0.280945	0.465505
YBR289W	176.342	-0.502763	0.166783	0.000838854	0.00565142
YBR290W	1044.84	-0.103758	0.128054	0.383654	0.563743
YBR291C	173.593	0.0723875	0.162833	0.616314	0.76187
YBR292C	10.0416	0.494302	0.579993	0.0423701	0.121991
YBR293W	212.522	-0.241505	0.141153	0.0615995	0.160457
YBR294W	14.512	-0.016242	0.270256	0.924059	0.960947
YBR295W	135.157	0.116327	0.185973	0.46417	0.636921
YBR296C	189.173	-2.70692	0.472849	4.95217e-10	2.52726e-08
YBR296C-A	8.33378	6.03691	2.33502	2.88138e-06	5.14449e-05
YBR297W	235.689	-1.94966	0.255273	1.66103e-15	2.42194e-13
YBR298C	325.971	-0.99621	0.241803	4.02041e-06	6.70872e-05
YBR298C-A	1.53297	-0.0124402	0.339062	0.894621
YBR299W	29.2193	-0.721936	0.324982	0.00386708	0.0196192
YBR300C	2.08769	-0.11323	0.359829	0.300201
YBR301W	24.6702	-0.0480643	0.267143	0.782985	0.87177
YBR302C	20.6929	0.0541682	0.2856	0.748173	0.848798
YCL001W	333.788	-0.23108	0.139088	0.0696167	0.17588
YCL001W-A	9.17504	-0.0871786	0.312629	0.585595	0.738101
YCL001W-B	9.85528	-0.00534416	0.312118	0.972157	0.984536
YCL002C	161.649	0.0758712	0.186367	0.632306	0.772337
YCL004W	158.993	0.0538292	0.181975	0.730698	0.835059
YCL005W	176.382	-0.275144	0.180106	0.0771653	0.18926
YCL005W-A	458.551	-0.131878	0.166702	0.3702	0.550402
YCL007C	78.5274	6.90214	0.650186	8.85867e-26	4.93186e-23
YCL008C	97.5416	-0.267625	0.230278	0.140483	0.289085
YCL009C	236.167	-0.367037	0.209571	0.0353003	0.106995
YCL010C	271.819	0.0563711	0.139244	0.661237	0.791284
YCL011C	729.518	-0.135946	0.134326	0.270986	0.453792
YCL012C	105.62	0.369205	0.21499	0.0366636	0.109901
YCL014W	198.295	0.0660721	0.175278	0.662177	0.791314
YCL016C	115.393	0.124834	0.170506	0.402359	0.580458
YCL017C	317.54	0.149662	0.156388	0.284336	0.469093
YCL018W	0.04278	-0.00114952	0.353303	0.91886
YCL021W-A	45.8779	-0.258382	0.285173	0.189363	0.35638
YCL022C	1.13128	0.0499191	0.353422	0.433843
YCL023C	0.877772	-0.0484678	0.352306	0.410034
YCL024W	91.1195	0.0355764	0.202437	0.831712	0.903635
YCL025C	838.346	0.488353	0.237351	0.0115264	0.0460757
YCL026C-A	23.5471	-0.188826	0.299259	0.315401	0.496789
YCL026C-B	320.558	0.220807	0.30968	0.252668	0.432575
YCL027W	98.709	0.0510084	0.204816	0.761256	0.856973
YCL028W	270.719	-0.0722296	0.229249	0.677125	0.799638
YCL029C	116.038	0.149951	0.196194	0.360623	0.541001
YCL030C	382.106	0.275865	0.2098	0.110219	0.244825
YCL031C	403.909	-0.0862756	0.121338	0.448734	0.623706
YCL032W	141.248	-0.356207	0.194686	0.031973	0.0995832
YCL033C	95.8019	-0.422441	0.279996	0.0438579	0.125273
YCL034W	433.874	-0.264685	0.142732	0.0412035	0.119758
YCL035C	1655.59	0.0397329	0.185315	0.799144	0.88243
YCL036W	101.732	0.293701	0.306216	0.147982	0.299587
YCL037C	10.7133	0.264893	0.380114	0.164452	0.321041
YCL038C	96.4987	0.838657	0.250585	0.000103393	0.00101309
YCL039W	195.64	-0.482484	0.166777	0.00129629	0.00815037
YCL040W	12307.5	0.494478	0.243177	0.0120021	0.0476658
YCL041C	44.3898	1.40041	0.280612	4.69899e-08	1.44606e-06
YCL042W	13.4358	-0.137214	0.306228	0.437169	0.611796
YCL043C	6745.01	0.209121	0.13156	0.0875363	0.208183
YCL044C	300.975	0.267636	0.155503	0.0549357	0.147785
YCL045C	739.708	-0.539098	0.108594	2.10047e-07	5.45054e-06
YCL046W	2.13782	0.0238686	0.337207	0.817069
YCL047C	280.364	0.29506	0.264992	0.131155	0.276241
YCL048W	42.14	0.474878	0.273714	0.022651	0.077185
YCL048W-A	30.6094	0.308755	0.336608	0.135106	0.281042
YCL049C	85.407	0.647639	0.271151	0.00292321	0.0157033
YCL050C	10787.9	0.291231	0.121505	0.0107277	0.0437805
YCL051W	636.958	-0.190997	0.125372	0.10101	0.23116
YCL052C	765.733	0.090192	0.118674	0.421877	0.598728
YCL054W	216.677	0.267257	0.329077	0.182192	0.346397
YCL054W-A	3.7879	-0.0437004	0.324739	0.742774	0.844528
YCL055W	180.597	0.555291	0.169676	0.000286424	0.00235761
YCL056C	92.4905	-0.439963	0.205596	0.0116069	0.046347
YCL057C-A	274.429	-0.206246	0.158606	0.144979	0.295557
YCL057W	536.367	-0.0458667	0.13748	0.715102	0.824464
YCL058C	3.79875	0.28105	0.487202	0.0591864	0.155963
YCL058W-A	54.4799	1.36003	0.393396	3.29324e-05	0.000390092
YCL059C	313.652	-0.72152	0.304377	0.00251488	0.0139715
YCL061C	151.888	0.460013	0.187249	0.00492662	0.0235892
YCL063W	61.1241	-0.14627	0.224328	0.404747	0.582531
YCL064C	748.874	-0.231762	0.243074	0.208502	0.379681
YCL065W	0.307396	0.0289312	0.353734	0.620099
YCL066W	0.208909	0.0204598	0.353454	0.703653
YCL067C	0.336197	0.0333446	0.354733	0.456888
YCL068C	0.953013	-0.0371864	0.347375	0.629852
YCL069W	3.26128	-0.0334067	0.33233	0.770573	0.863019
YCL073C	0.971614	0.00228714	0.343051	0.982981
YCL076W	0.472996	-0.0625383	0.359277	0.233762
YCR001W	0.548014	0.00971925	0.350009	0.841147
YCR002C	438.988	-0.118847	0.117153	0.281094	0.465626
YCR003W	178.557	-0.0352332	0.178996	0.815903	0.893291
YCR004C	644.337	-0.0854455	0.172918	0.568228	0.725235
YCR005C	9274.78	1.20071	0.115841	3.75099e-26	2.55234e-23
YCR006C	72.958	0.674601	0.267431	0.00198228	0.0115504
YCR007C	67.2912	-0.125347	0.24716	0.486361	0.657065
YCR008W	797.688	0.231897	0.126566	0.049272	0.136473
YCR009C	2349.71	0.507727	0.115926	3.88523e-06	6.53658e-05
YCR010C	31.903	-0.394979	0.28552	0.057165	0.152187
YCR011C	1262.58	-0.262904	0.0934315	0.00341216	0.0177688
YCR012W	75585.1	0.0789687	0.186982	0.621597	0.765928
YCR013C	10.1327	0.0148742	0.304278	0.925979	0.962113
YCR014C	111.666	0.127098	0.243071	0.481474	0.652766
YCR015C	85.075	1.91655	0.328758	3.02176e-10	1.59528e-08
YCR016W	104.571	0.262936	0.270535	0.174098	0.335045
YCR017C	418.402	-0.319141	0.140903	0.0134294	0.0520867
YCR018C	980.828	0.216551	0.134485	0.0805019	0.195788
YCR018C-A	17.8208	0.527631	0.386832	0.0325535	0.100736
YCR019W	109.141	0.194165	0.206232	0.252849	0.432647
YCR020C	90.727	-0.282135	0.235251	0.124437	0.266639
YCR020C-A	109.761	-0.505723	0.315572	0.0250632	0.0832811
YCR020W-B	58.8271	-0.0535398	0.240408	0.76083	0.85665
YCR021C	94882.7	1.91161	0.24952	1.19726e-15	1.7883e-13
YCR022C	33.8293	1.87121	0.379574	5.38222e-08	1.63172e-06
YCR023C	298.078	0.350803	0.155941	0.0123039	0.0487065
YCR024C	71.5047	0.367552	0.217504	0.0401036	0.117392
YCR024C-A	814.042	1.50366	0.201243	5.94204e-15	7.74236e-13
YCR024C-B	812.519	1.27925	0.183451	2.58561e-13	2.4741e-11
YCR025C	13.6513	-0.114299	0.294117	0.516363	0.684222
YCR026C	234.133	0.149151	0.161776	0.300591	0.482689
YCR027C	102.035	0.285818	0.182531	0.0702853	0.177204
YCR028C	120.73	0.143181	0.185448	0.364206	0.54493
YCR028C-A	522.729	-0.652868	0.173939	3.61594e-05	0.000424215
YCR030C	486.167	-0.14498	0.153579	0.287104	0.471501
YCR031C	5225.32	-1.11784	0.22794	1.13748e-07	3.09597e-06
YCR032W	309.988	0.285781	0.157162	0.04259	0.122509
YCR033W	943.037	0.0305248	0.144489	0.820235	0.896826
YCR034W	199.803	-0.952156	0.193966	1.08446e-07	2.96485e-06
YCR035C	479.275	0.891883	0.140999	3.51423e-11	2.24179e-09
YCR036W	437.762	-0.108957	0.118271	0.328339	0.509986
YCR037C	150.261	0.20698	0.159459	0.144976	0.295557
YCR038C	56.3114	0.336693	0.299758	0.105014	0.237093
YCR038W-A	1.11658	0.0131156	0.344911	0.865676
YCR039C	0.263524	0.00738183	0.351931	0.892702
YCR040W	0
YCR041W	1.24285	0.169501	0.403471	0.0465075
YCR042C	286.972	0.312566	0.133199	0.0112591	0.0454219
YCR043C	125.778	-0.557646	0.174914	0.000379592	0.00296508
YCR044C	169.529	-0.116673	0.184308	0.457706	0.632431
YCR045C	31.4287	0.291662	0.283444	0.143376	0.293184
YCR045W-A	53.5706	-0.0299323	0.206857	0.857124	0.919602
YCR046C	126.627	0.00598139	0.203641	0.97341	0.985153
YCR047C	36.2898	0.0153336	0.231815	0.928937	0.963389
YCR047W-A	1.89754	-0.0681453	0.352629	0.40335
YCR048W	283.084	-0.446209	0.212458	0.0122427	0.0485272
YCR049C	0
YCR050C	1.10155	0.159258	0.397672	0.0493267
YCR051W	111.667	-0.185259	0.177236	0.227396	0.403411
YCR052W	160.08	-0.113268	0.166903	0.440028	0.614861
YCR053W	1139.32	-0.290924	0.121821	0.0106527	0.043666
YCR054C	133.811	0.192462	0.190412	0.23281	0.40981
YCR057C	218.058	0.504136	0.31865	0.0261598	0.0857875
YCR059C	42.188	-0.964612	0.322399	0.0002753	0.00228757
YCR060W	52.7873	0.0158178	0.26297	0.930338	0.963927
YCR061W	154.709	0.306104	0.251106	0.110085	0.244705
YCR063W	17.7951	0.00406007	0.269874	0.982369	0.990842
YCR064C	10.6599	1.81073	0.672096	0.000337739	0.00269725
YCR065W	129.791	-0.101925	0.163326	0.481003	0.652562
YCR066W	136.863	0.0428709	0.182318	0.783651	0.872084
YCR067C	402.442	-0.0820126	0.177806	0.591979	0.743755
YCR068W	205.582	0.0241848	0.214084	0.888566	0.937395
YCR069W	447.915	-0.446745	0.138352	0.000489432	0.00366865
YCR071C	205.034	0.0278295	0.156481	0.843748	0.910504
YCR072C	79.6545	0.809083	0.390414	0.00393828	0.0198502
YCR073C	83.9258	0.0268225	0.176969	0.861024	0.921516
YCR073W-A	266.047	0.0486638	0.17526	0.750301	0.849498
YCR075C	94.7668	-0.854581	0.248059	7.45668e-05	0.000773072
YCR075W-A	43.2809	-0.11138	0.231862	0.529259	0.695234
YCR076C	139.686	0.0462779	0.180354	0.766081	0.859718
YCR077C	436.764	-0.0808535	0.144519	0.539399	0.703521
YCR079W	237.144	0.0742949	0.164931	0.612054	0.759364
YCR081C-A	10.6622	3.59171	0.905842	1.55343e-05	0.000205026
YCR081W	98.0046	0.32242	0.266252	0.102203	0.233193
YCR082W	635.43	0.205749	0.140976	0.111672	0.247066
YCR083W	130.704	0.258685	0.209456	0.131923	0.277056
YCR084C	572.094	-0.753307	0.204633	3.57104e-05	0.000419751
YCR085W	9.60543	2.90988	0.730153	6.49172e-06	0.000101159
YCR086W	28.5115	0.589599	0.398811	0.0232062	0.078473
YCR087C-A	143.166	-0.0868044	0.236766	0.622501	0.766574
YCR087W	1.72861	-0.00180076	0.341652	0.984279
YCR088W	438.729	-0.0408154	0.186227	0.795347	0.880142
YCR089W	99.8937	-0.317139	0.291734	0.117712	0.256494
YCR090C	255.389	-0.406781	0.177878	0.009189	0.0388093
YCR091W	216.594	0.508599	0.283951	0.0183884	0.065981
YCR092C	140.287	-0.316909	0.154549	0.0229492	0.0779916
YCR093W	794.573	0.0250688	0.131288	0.840332	0.909222
YCR094W	131.253	0.126578	0.169038	0.395557	0.573891
YCR095C	354.978	0.447317	0.149177	0.00101746	0.00664277
YCR095W-A	29.6881	0.175403	0.279193	0.350031	0.53204
YCR096C	8.81466	-0.37117	0.466937	0.0861309	0.2058
YCR097W	3.11423	0.00358666	0.335633	0.976283	0.986444
YCR097W-A	0.202005	-0.0207308	0.353553	0.724299
YCR098C	50.1116	-0.427999	0.343049	0.057948	0.153558
YCR099C	33.7524	-0.181624	0.250355	0.323685	0.505347
YCR100C	55.8112	0.278948	0.214107	0.110813	0.245728
YCR101C	42.2881	-0.0157817	0.221666	0.927955	0.96319
YCR102C	131.179	-0.501416	0.400066	0.0391572	0.114956
YCR102W-A	22.7844	-0.937381	0.6335	0.00899324	0.0380876
YCR104W	8.68341	-1.48905	0.875971	0.0055277	0.0260183
YCR105W	35.6181	-0.683867	0.316317	0.00469113	0.0226923
YCR106W	59.7194	0.413275	0.290212	0.0503491	0.138504
YCR107W	45.3884	0.287251	0.276908	0.14632	0.297398
YCR108C	0
YDL001W	147.464	-0.141306	0.14952	0.29639	0.477656
YDL002C	250.339	0.198633	0.147888	0.138094	0.285758
YDL003W	235.485	-0.197843	0.151967	0.147783	0.299587
YDL004W	722.691	-0.0993373	0.163253	0.486559	0.657187
YDL005C	447.612	0.0492456	0.119393	0.661944	0.791284
YDL006W	163.605	-0.106118	0.164912	0.465499	0.638029
YDL007C-A	0.872153	-0.00730116	0.348321	0.905898
YDL007W	1420.27	0.165415	0.123859	0.155563	0.30981
YDL008W	116.249	-0.517092	0.215463	0.00460788	0.0224136
YDL009C	4.33291	0.448483	0.6891	0.0369201	0.110292
YDL010W	594.595	-0.612151	0.274118	0.00483969	0.0233258
YDL011C	0.673977	-0.0511574	0.352823	0.423884
YDL012C	957.658	-0.0209276	0.196045	0.893505	0.941293
YDL013W	422.513	-0.0045443	0.11934	0.96894	0.982637
YDL014W	257.586	0.0161818	0.241051	0.929358	0.963629
YDL015C	1669.07	-0.29395	0.0769971	8.88391e-05	0.000893251
YDL016C	69.4072	-0.401743	0.241849	0.0354715	0.107432
YDL017W	270.749	0.169246	0.144899	0.198713	0.367315
YDL018C	157.385	-0.0862109	0.173877	0.568254	0.725235
YDL019C	2492.93	0.159471	0.13252	0.194369	0.362547
YDL020C	8781.71	-0.530778	0.265853	0.010883	0.0442859
YDL021W	531.844	0.576879	0.271387	0.0071276	0.0316989
YDL022C-A	11.1294	0.668105	0.737314	0.0241259	0.0810195
YDL022W	6372.42	0.366983	0.190623	0.0252405	0.0836887
YDL023C	9.36886	-0.175549	0.353416	0.284928	0.469477
YDL024C	188.327	1.5886	0.23176	5.04143e-13	4.34841e-11
YDL025C	981.074	0.21051	0.110268	0.0440336	0.125658
YDL025W-A	3.9711	1.81241	1.26384	0.00773136	0.0336509
YDL026W	26.0693	0.366302	0.351723	0.0929545	0.217438
YDL027C	341.796	0.137622	0.140927	0.286169	0.470722
YDL028C	336.621	6.63523e-06	0.145201	0.996998	0.998302
YDL029W	1123.13	-0.209588	0.131971	0.084585	0.203137
YDL030W	145.952	0.819832	0.179504	7.03651e-07	1.60192e-05
YDL031W	289.749	0.611484	0.316652	0.00946823	0.0397419
YDL032W	4.93905	-0.21511	0.402853	0.156376	0.310764
YDL033C	90.864	0.207659	0.187144	0.191674	0.358963
YDL034W	5.89638	-0.0550657	0.31651	0.707876	0.82069
YDL035C	877.338	-0.0194744	0.12632	0.869084	0.926579
YDL036C	132.736	0.0226139	0.1892	0.888122	0.937395
YDL037C	111.895	0.105772	0.331815	0.477615	0.649115
YDL039C	378.925	0.238894	0.311068	0.223078	0.397709
YDL040C	415.31	-0.101388	0.12263	0.37651	0.556272
YDL041W	0.724988	-0.01207	0.349499	0.867631
YDL042C	101.023	0.313837	0.214728	0.0741212	0.184071
YDL043C	78.8821	-0.0958576	0.195675	0.554516	0.714266
YDL044C	151.011	0.534832	0.151933	0.000127566	0.00120745
YDL045C	164.494	0.0625166	0.205719	0.714041	0.82381
YDL045W-A	453.384	0.158549	0.114854	0.143937	0.29402
YDL046W	758.573	-0.0936718	0.139087	0.463886	0.63679
YDL047W	814.605	0.555066	0.168356	0.000270672	0.00225217
YDL048C	2149.5	3.96331	0.411971	3.59181e-23	1.46642e-20
YDL049C	21.9256	1.17941	0.447031	0.000629131	0.00450093
YDL050C	0.443493	0.0269153	0.351296	0.558713
YDL051W	641.903	-0.971372	0.235932	4.11115e-06	6.80451e-05
YDL052C	515.898	-0.240338	0.115874	0.0271916	0.08806
YDL053C	386.534	-0.127192	0.132542	0.301303	0.483186
YDL054C	163.124	0.248726	0.248683	0.185523	0.351421
YDL055C	1911.91	-0.0613503	0.153402	0.645854	0.781044
YDL056W	343.96	0.0600554	0.127736	0.615074	0.760798
YDL057W	115.653	0.196258	0.253477	0.291872	0.474747
YDL058W	347.526	0.237842	0.126964	0.0443965	0.126458
YDL059C	97.3718	0.179358	0.206661	0.289973	0.473963
YDL060W	212.038	0.544658	0.468697	0.034878	0.105896
YDL061C	1294.97	-0.81021	0.385438	0.00382351	0.019464
YDL062W	3.84261	-0.024596	0.327417	0.84237	0.909819
YDL063C	77.3079	0.0424423	0.248893	0.867213	0.926036
YDL064W	132.034	-0.02209	0.155452	0.880595	0.933489
YDL065C	305.792	0.200868	0.147498	0.13372	0.279299
YDL066W	269.47	-0.0853266	0.178721	0.578218	0.732522
YDL067C	345.231	-0.036125	0.158222	0.797554	0.88131
YDL068W	3.3305	0.125413	0.359193	0.298037	0.480058
YDL069C	134.975	0.0480355	0.15826	0.727429	0.832979
YDL070W	3305.63	0.11323	0.167654	0.446153	0.620963
YDL071C	21.0776	0.786855	0.40595	0.0055886	0.0261513
YDL072C	1377.64	-0.0815411	0.10619	0.420475	0.598
YDL073W	345.47	-0.396512	0.130195	0.00106115	0.00685491
YDL074C	422.767	0.0583334	0.146475	0.665363	0.792895
YDL075W	4777.51	-0.826273	0.326891	0.00128994	0.00813839
YDL076C	367.358	0.181881	0.164433	0.211866	0.384194
YDL077C	234.632	-0.299342	0.166687	0.0423521	0.121991
YDL078C	559.379	0.161935	0.207542	0.340673	0.523402
YDL079C	106.067	-0.124408	0.244463	0.481425	0.652766
YDL080C	198.993	-0.280414	0.152868	0.0416301	0.120597
YDL081C	4461.34	-1.50259	0.299961	3.67088e-08	1.15879e-06
YDL082W	804.147	-0.474551	0.588692	0.0436966	0.125046
YDL083C	1845.15	-1.5837	0.467319	3.72433e-05	0.000432448
YDL084W	1491.59	-0.585593	0.171753	0.000161659	0.00146892
YDL085C-A	164.557	-0.668933	0.214871	0.000343431	0.00273851
YDL085W	51.8723	-0.964255	0.294232	0.000118884	0.00113852
YDL086C-A	32.0797	0.801491	0.318332	0.00148276	0.00911692
YDL086W	442.853	-0.283904	0.147077	0.0331827	0.102013
YDL087C	99.0752	0.134192	0.226309	0.447358	0.622438
YDL088C	461.106	0.186341	0.125885	0.112879	0.248837
YDL089W	223.489	-0.242638	0.154064	0.079478	0.193682
YDL090C	186.193	0.212545	0.150028	0.117744	0.256494
YDL091C	171.337	0.0662169	0.226979	0.707124	0.820248
YDL092W	485.584	0.000943262	0.134519	0.995316	0.997371
YDL093W	276.972	-0.283102	0.13675	0.0243926	0.0815839
YDL094C	7.81908	0.893119	0.848295	0.0144508	0.0551382
YDL095W	1244.68	0.0454214	0.0996191	0.640458	0.777128
YDL096C	4.15101	-0.200719	0.401657	0.141161	0.290286
YDL097C	1400.19	0.103553	0.0840723	0.206119	0.377248
YDL098C	132.731	0.220105	0.169286	0.137061	0.284239
YDL099W	674.371	-0.0974369	0.0903004	0.252643	0.432575
YDL100C	1341.84	-0.0953295	0.111919	0.366659	0.547262
YDL101C	249.208	-0.313782	0.145807	0.0178768	0.0648181
YDL102W	155.317	0.527036	0.179281	0.000945734	0.00623644
YDL103C	245.985	0.0426097	0.158753	0.765263	0.859197
YDL104C	37.5815	0.442983	0.399809	0.0589033	0.155417
YDL105W	130.353	0.0983271	0.187557	0.537854	0.702606
YDL106C	409.959	-0.041592	0.13147	0.734056	0.837592
YDL107W	120.301	-0.154342	0.196525	0.346302	0.528603
YDL108W	188.232	-0.14776	0.131853	0.225015	0.400347
YDL109C	112.958	0.000201177	0.212008	0.999021	0.999021
YDL110C	820.89	0.287043	0.278273	0.147053	0.29869
YDL111C	286.136	0.461322	0.173115	0.00273578	0.0149056
YDL112W	139.724	0.408797	0.250772	0.03636	0.109151
YDL113C	617.371	0.333545	0.10802	0.00117113	0.00748641
YDL114W	101.265	0.511393	0.26703	0.0138664	0.0534076
YDL114W-A	3.37639	0.0412482	0.330627	0.738698	0.841321
YDL115C	640.182	0.365773	0.111707	0.00054822	0.00401111
YDL116W	316.865	-0.0584094	0.124944	0.617813	0.762646
YDL117W	183.559	0.478257	0.241549	0.0140315	0.0539078
YDL118W	1.40614	0.196711	0.422289	0.0420782
YDL119C	80.4977	0.232521	0.192036	0.154517	0.30863
YDL120W	159.847	-0.406847	0.188129	0.0124288	0.0491058
YDL121C	97.7264	-0.353155	0.30201	0.0899862	0.212279
YDL122W	468.684	0.170198	0.160995	0.236301	0.413696
YDL123W	245.479	0.0765389	0.186463	0.630182	0.771538
YDL124W	7803.79	1.35299	0.159671	2.104e-18	4.95574e-16
YDL125C	2765.07	0.329203	0.126967	0.00556382	0.0260895
YDL126C	3177.74	0.416063	0.164487	0.00487089	0.0234139
YDL127W	41.4357	-0.271767	0.275169	0.163788	0.320153
YDL128W	393.724	0.970658	0.185566	2.00231e-08	6.85037e-07
YDL129W	130.166	0.224142	0.188572	0.159903	0.315579
YDL130W	1987.84	-1.43484	0.360346	4.40078e-06	7.2253e-05
YDL130W-A	625.018	0.89413	0.236044	1.87596e-05	0.000243457
YDL131W	182.951	-0.348556	0.207586	0.043317	0.124192
YDL132W	413.587	-0.844917	0.209004	7.09889e-06	0.000107875
YDL133C-A	4911.54	-0.545746	0.304243	0.0149821	0.056671
YDL133W	410.568	-0.462895	0.163342	0.00162688	0.00990357
YDL134C	566.985	-0.496095	0.162441	0.00072534	0.00504198
YDL135C	386.639	-0.183237	0.141801	0.1566	0.310967
YDL136W	1058.56	-1.02292	0.338578	0.000217443	0.00189689
YDL137W	708.371	-0.387889	0.198119	0.0210957	0.0730302
YDL138W	273.377	-0.170648	0.16621	0.243709	0.421335
YDL139C	74.5069	0.161067	0.219616	0.354933	0.537091
YDL140C	1439.87	0.107846	0.135031	0.388105	0.56738
YDL141W	123.405	-0.38155	0.191185	0.0199748	0.0703021
YDL142C	276.577	-0.0139274	0.17199	0.924947	0.961204
YDL143W	810.604	-0.510298	0.110862	1.37419e-06	2.76826e-05
YDL144C	169.208	-0.365783	0.207429	0.0346257	0.105293
YDL145C	802.737	-0.19727	0.12963	0.100571	0.230414
YDL146W	555.549	0.103005	0.153382	0.457182	0.632148
YDL147W	1681.87	0.195556	0.0907509	0.0248868	0.0828088
YDL148C	115.468	-0.00219666	0.259906	0.987225	0.993141
YDL149W	90.0302	0.481015	0.252063	0.0163867	0.060746
YDL150W	109.281	-0.381853	0.289666	0.0656732	0.168701
YDL151C	0.202239	0.0154344	0.35334	0.7489
YDL152W	1.33836	-0.0622701	0.353347	0.404919
YDL153C	270.417	-0.363038	0.352563	0.0929372	0.217438
YDL154W	147.295	-0.621238	0.173213	7.75209e-05	0.000795248
YDL155W	352.308	0.235236	0.14511	0.0739102	0.183712
YDL156W	80.4808	0.142318	0.226655	0.421082	0.598067
YDL157C	135.019	-0.439683	0.238582	0.021472	0.0739565
YDL158C	5.8343	-0.0117949	0.311927	0.936653	0.967132
YDL159C-B	1.71151	0.156217	0.382531	0.171273
YDL159W	247.438	0.210223	0.128682	0.0780687	0.190932
YDL159W-A	2.29169	-0.0386218	0.338047	0.712386	0.823142
YDL160C	677.342	0.1495	0.126399	0.204216	0.374548
YDL160C-A	49.2953	0.127167	0.213616	0.457653	0.632431
YDL161W	796.755	0.0918313	0.0996343	0.336182	0.518714
YDL162C	6.1258	-0.0402554	0.313444	0.782038	0.870922
YDL163W	0.483354	-0.0185178	0.349934	0.692882
YDL164C	470.439	-0.255165	0.183091	0.104427	0.23627
YDL165W	194.098	0.311059	0.169228	0.0369148	0.110292
YDL166C	139.82	-0.00398267	0.201235	0.981078	0.990132
YDL167C	144.411	0.897531	0.338411	0.000800968	0.00546228
YDL168W	911.369	0.415354	0.251419	0.0344926	0.105035
YDL169C	48.6733	0.0485548	0.282126	0.777863	0.868009
YDL170W	304.321	0.144543	0.117723	0.191196	0.358558
YDL171C	983.625	0.275311	0.154198	0.04763	0.132645
YDL172C	3.94302	0.148405	0.358435	0.296033	0.477457
YDL173W	1193.33	0.0568657	0.119936	0.677429	0.799638
YDL174C	529.681	-0.861953	0.153162	2.55634e-09	1.06497e-07
YDL175C	311.065	0.160957	0.165258	0.269235	0.451816
YDL176W	171.884	0.327962	0.151517	0.0167988	0.0617504
YDL177C	117.171	0.136497	0.209502	0.420701	0.598067
YDL178W	238.907	0.0643461	0.158481	0.650221	0.783849
YDL179W	87.1556	-0.0733777	0.174973	0.63308	0.772615
YDL180W	411.065	0.214882	0.194397	0.189895	0.357052
YDL181W	268.955	0.696844	0.284155	0.0022883	0.0129875
YDL182W	309.772	0.216846	0.223243	0.221187	0.395389
YDL183C	102.64	0.160554	0.168152	0.276503	0.460262
YDL184C	6006.62	-0.838444	0.219293	1.71156e-05	0.000223965
YDL185C-A	0.904439	-0.0916752	0.365928	0.171341
YDL185W	3178.87	-0.200914	0.103378	0.0412957	0.119969
YDL186W	8.363	-0.0696053	0.31267	0.651366	0.784153
YDL187C	31.8757	0.253595	0.296429	0.196181	0.364174
YDL188C	288.053	-0.148949	0.135853	0.236785	0.414187
YDL189W	157.636	-0.101574	0.163702	0.482626	0.653749
YDL190C	532.572	-0.582248	0.115772	1.33697e-07	3.62282e-06
YDL191W	1177.91	-0.88675	0.365541	0.00147271	0.00909163
YDL192W	2092.38	-0.335343	0.170579	0.0251239	0.0833923
YDL193W	1215.91	0.451335	0.166198	0.00245545	0.0136951
YDL194W	154.848	0.247065	0.177809	0.109992	0.244675
YDL195W	1575.15	0.117209	0.172816	0.437995	0.612812
YDL196W	1.19539	-0.00234447	0.353219	0.821568
YDL197C	1204.62	0.453613	0.187786	0.00557994	0.026145
YDL198C	158.18	-0.476063	0.202204	0.00592738	0.0273957
YDL199C	131.178	-0.172171	0.216551	0.321647	0.503261
YDL200C	57.1143	-0.340965	0.274528	0.0893126	0.211015
YDL201W	113.039	-0.189041	0.175151	0.213522	0.386282
YDL202W	171.677	0.361322	0.177578	0.0197337	0.0697758
YDL203C	158.386	0.058587	0.157684	0.67974	0.800757
YDL204W	896.092	0.190474	0.256595	0.31022	0.4923
YDL205C	218.935	0.126206	0.169428	0.394101	0.572999
YDL206W	190.164	0.335133	0.263877	0.0893053	0.211015
YDL207W	286.109	0.209573	0.123079	0.0685358	0.173866
YDL208W	174.944	0.149741	0.260532	0.416266	0.594104
YDL209C	46.2699	0.560603	0.316324	0.0151384	0.0570155
YDL210W	13.6277	-1.07822	0.559718	0.00397606	0.0199585
YDL211C	74.8135	0.075569	0.205939	0.65244	0.784517
YDL212W	446.71	-0.297524	0.166766	0.0436014	0.12489
YDL213C	246.641	-0.87508	0.360502	0.00149969	0.00919332
YDL214C	329.493	-0.278424	0.180917	0.0764334	0.18821
YDL215C	769.479	-0.325853	0.121992	0.00431379	0.0212103
YDL216C	69.05	-0.302533	0.251738	0.114978	0.251923
YDL217C	136.821	-0.106304	0.149956	0.431765	0.607566
YDL218W	149.335	0.124622	0.220107	0.474371	0.64571
YDL219W	167.914	-0.576203	0.211494	0.00152453	0.00933621
YDL220C	63.4681	-0.167279	0.22283	0.339408	0.522113
YDL221W	4.20014	0.0464405	0.340503	0.647856	0.782626
YDL222C	947.071	-0.235009	0.332816	0.223001	0.397687
YDL223C	180.664	-0.530601	0.25928	0.0100365	0.0416703
YDL224C	328.099	-0.148522	0.136265	0.234776	0.411671
YDL225W	418.262	-0.060565	0.105985	0.547949	0.708988
YDL226C	363.377	-0.212023	0.119875	0.0586802	0.155163
YDL227C	88.2533	-0.145052	0.262487	0.427226	0.604233
YDL228C	0.151053	0.00587734	0.352365	0.913509
YDL229W	1859.64	-0.357297	0.339066	0.0948374	0.220747
YDL230W	142.9	-0.134742	0.202303	0.418279	0.59543
YDL231C	266.777	0.170789	0.124763	0.142856	0.29269
YDL232W	269.26	-0.110052	0.143892	0.402072	0.580343
YDL233W	207.631	-0.0869264	0.18087	0.573493	0.729099
YDL234C	1642.96	-0.578411	0.225443	0.00233078	0.0132041
YDL235C	289.635	0.0464286	0.137306	0.71467	0.824381
YDL236W	441.355	0.566286	0.118182	4.66175e-07	1.11518e-05
YDL237W	311.348	-0.416042	0.213645	0.0190304	0.067836
YDL238C	110.097	-0.048492	0.269737	0.78097	0.870208
YDL239C	62.0981	-0.0641531	0.24184	0.716063	0.825058
YDL240C-A	0.416766	0.0419259	0.355983	0.326057
YDL240W	179.384	0.0607163	0.170855	0.68757	0.806025
YDL241W	191.886	-0.603699	0.222529	0.00143152	0.00887314
YDL242W	3.00956	-0.182029	0.392562	0.160672	0.316385
YDL243C	157.931	-0.863284	0.210193	5.24217e-06	8.36016e-05
YDL244W	27.9673	-0.0964355	0.25538	0.594013	0.745896
YDL245C	2.96054	-0.0651032	0.342943	0.540136	0.703521
YDL246C	4.62531	-0.166678	0.366183	0.255467	0.435908
YDL247W	2.58563	-0.281448	0.514092	0.0113888	0.0457122
YDL247W-A	3.41882	-0.164552	0.369499	0.246727	0.425023
YDL248W	104.094	-0.173337	0.238311	0.338398	0.521083
YDR001C	4232.64	0.608075	0.204979	0.000691063	0.00484773
YDR002W	3447.32	-0.102711	0.102487	0.295182	0.477026
YDR003W	1043.7	0.466837	0.15194	0.000763113	0.0052509
YDR003W-A	152.212	0.260428	0.193161	0.110341	0.245006
YDR004W	298.141	0.0226282	0.126378	0.849309	0.914484
YDR005C	636.416	0.120792	0.156391	0.389685	0.568863
YDR006C	668.944	0.261163	0.107394	0.0105102	0.0431976
YDR007W	290.99	-0.171971	0.163696	0.235218	0.412036
YDR008C	22.9286	0.0146406	0.26403	0.934651	0.966369
YDR009W	31.6151	0.180215	0.270709	0.334195	0.516257
YDR010C	2.45428	0.106083	0.355428	0.335556	0.518141
YDR011W	8941.05	-0.339257	0.308752	0.104399	0.23627
YDR012W	595.386	-1.53011	0.412753	1.23619e-05	0.00016974
YDR013W	104.189	-0.0772198	0.220472	0.653548	0.785695
YDR014W	80.1208	0.692915	0.313717	0.00409332	0.0203801
YDR014W-A	7.4168	-0.0688485	0.31806	0.644937	0.780146
YDR015C	0.625674	0.0716298	0.361897	0.156378
YDR016C	145.751	0.0790954	0.170285	0.595942	0.74694
YDR017C	317.345	-0.139231	0.126929	0.237337	0.414733
YDR018C	71.363	0.213743	0.244614	0.247327	0.425698
YDR019C	243.982	2.44663	0.284601	4.84985e-19	1.18802e-16
YDR020C	41.8398	0.0855454	0.252047	0.634988	0.77448
YDR021W	71.8414	0.286429	0.27846	0.145641	0.296413
YDR022C	148.227	0.359402	0.235385	0.0543664	0.146923
YDR023W	1135.19	-0.659611	0.219514	0.000502519	0.00374383
YDR024W	4.76264	0.00954865	0.323866	0.944014	0.970212
YDR025W	878	-1.65268	0.411954	3.37445e-06	5.80481e-05
YDR026C	241.837	0.0931504	0.136923	0.46063	0.634623
YDR027C	600.092	0.173288	0.110883	0.0991772	0.228392
YDR028C	867.355	0.0258732	0.104514	0.796923	0.880931
YDR029W	10.846	0.869272	0.638026	0.0113235	0.0455919
YDR030C	74.3338	1.07332	0.248007	1.4533e-06	2.87096e-05
YDR031W	209.636	0.733095	0.201258	4.49365e-05	0.000501258
YDR032C	1265.4	-0.00402864	0.167679	0.975764	0.986444
YDR033W	2911.52	2.17269	0.339048	7.86076e-12	5.53325e-10
YDR034C	390.444	0.243529	0.146124	0.0667286	0.170299
YDR034C-A	6.82021	1.55373	1.0518	0.00732282	0.032309
YDR034W-B	595.095	0.640719	0.263891	0.00280843	0.0152067
YDR035W	401.685	0.346811	0.185825	0.0305965	0.0963357
YDR036C	226.302	0.284509	0.173319	0.0607478	0.158779
YDR037W	2276.13	0.0171537	0.145078	0.901598	0.945766
YDR038C	38.1522	0.0342785	0.239483	0.845993	0.911963
YDR039C	30.3951	0.524682	0.338328	0.0256547	0.0846038
YDR040C	1097.29	-0.204581	0.163903	0.158069	0.31297
YDR041W	581.948	-0.357918	0.244874	0.0602358	0.158183
YDR042C	82.0612	-0.182181	0.223748	0.299817	0.481784
YDR043C	2813.86	-0.307364	0.298102	0.127237	0.269952
YDR044W	970.636	-1.14168	0.266988	1.64569e-06	3.19943e-05
YDR045C	105.038	-1.03191	0.340919	0.000213784	0.00186764
YDR046C	617.479	0.246718	0.159675	0.0833408	0.200937
YDR047W	904.961	0.0869016	0.152435	0.529022	0.695072
YDR048C	1.32252	0.0654951	0.352227	0.418585
YDR049W	236.581	0.163594	0.14208	0.206618	0.377489
YDR050C	15488.3	-0.640138	0.165708	2.40902e-05	0.000299854
YDR051C	205.374	-0.0890135	0.15975	0.531481	0.697106
YDR052C	459.6	-0.137429	0.158027	0.328808	0.510294
YDR053W	2.07858	0.0789353	0.344588	0.48894
YDR054C	824.208	0.109109	0.123041	0.343815	0.525986
YDR055W	261.122	0.0582457	0.201412	0.726307	0.832264
YDR056C	272.206	-0.173821	0.169244	0.241019	0.418724
YDR057W	140.805	0.422595	0.220216	0.0197683	0.0697758
YDR058C	164.346	0.735262	0.249171	0.000506856	0.00376698
YDR059C	94.8054	0.0838909	0.185338	0.595317	0.746615
YDR060W	231.913	0.716691	0.281901	0.00165192	0.0100063
YDR061W	294.423	0.0266452	0.173722	0.861916	0.922148
YDR062W	829.669	-0.0720613	0.112118	0.497139	0.667829
YDR063W	479.038	0.248453	0.143068	0.0569701	0.151902
YDR064W	4898.73	-1.3775	0.357393	7.45628e-06	0.000112192
YDR065W	44.393	0.135434	0.26777	0.463347	0.636647
YDR066C	32.9122	-0.197321	0.268425	0.295889	0.477457
YDR067C	266.994	0.208906	0.125443	0.0732863	0.182664
YDR068W	413.873	-0.0263557	0.148914	0.844549	0.910727
YDR069C	590.655	0.0109255	0.134847	0.927333	0.96303
YDR070C	267.269	0.27665	0.284984	0.163223	0.319558
YDR071C	1166.79	0.364522	0.136695	0.0038706	0.0196192
YDR072C	795.639	-0.863098	0.250225	6.87026e-05	0.000721672
YDR073W	785.472	-0.471737	0.223772	0.0109055	0.0443167
YDR074W	12284.2	-0.0319543	0.154238	0.815832	0.893291
YDR075W	66.243	0.110229	0.217101	0.524157	0.691703
YDR076W	31.4513	0.542141	0.350155	0.0231457	0.0783983
YDR077W	6542.39	0.282846	0.275897	0.150049	0.302669
YDR078C	71.0142	0.137078	0.222054	0.435265	0.610182
YDR079C-A	88.6894	0.0424881	0.22273	0.807614	0.889218
YDR079W	149.805	0.354008	0.167432	0.0170137	0.0623755
YDR080W	252.786	0.2591	0.199318	0.120864	0.26059
YDR081C	235.843	-0.0111689	0.146321	0.93236	0.965304
YDR082W	230.696	0.28361	0.170281	0.0575667	0.152945
YDR083W	66.2603	0.255137	0.307444	0.19794	0.36633
YDR084C	185.14	-0.0653426	0.168728	0.658751	0.78986
YDR085C	126.766	-0.133046	0.23093	0.451334	0.626705
YDR086C	704.083	-0.485258	0.142764	0.000230974	0.00199504
YDR087C	165.483	-0.116532	0.261209	0.518276	0.685808
YDR088C	259.719	0.943788	0.187143	5.78111e-08	1.73547e-06
YDR089W	187.387	-0.558533	0.165994	0.000210505	0.00184689
YDR090C	197.307	-0.245773	0.185159	0.120221	0.259693
YDR091C	191.788	0.03567	0.242683	0.841988	0.909715
YDR092W	322.307	0.120074	0.143641	0.359794	0.540574
YDR093W	222.13	-0.143239	0.143198	0.271815	0.454599
YDR094W	0.146886	0.0183506	0.353583	0.748898
YDR095C	6.70067	5.188	1.32563	4.9637e-06	7.95752e-05
YDR096W	1290.95	-0.296001	0.153374	0.0312904	0.0978665
YDR097C	184.873	0.229938	0.214011	0.184987	0.350622
YDR098C	516.577	-0.0233776	0.121688	0.835075	0.905774
YDR099W	1652.39	0.277797	0.117247	0.0113441	0.0456447
YDR100W	604.247	0.198716	0.155629	0.154752	0.308698
YDR101C	145.69	0.516196	0.372922	0.0323246	0.100231
YDR102C	6.06958	0.0774205	0.32055	0.602916	0.752177
YDR103W	503.421	0.156749	0.135219	0.208955	0.380143
YDR104C	104.375	0.201521	0.17674	0.189008	0.356259
YDR105C	228.691	-0.258557	0.197123	0.117985	0.256766
YDR106W	9.6868	1.44446	0.714775	0.00193971	0.0113253
YDR107C	66.5582	-0.257882	0.24323	0.166845	0.324511
YDR108W	147.393	0.0296269	0.154681	0.831922	0.903635
YDR109C	185.071	-0.0704882	0.156386	0.61363	0.76007
YDR110W	173.558	0.173781	0.182143	0.263699	0.444997
YDR111C	149.876	-0.804036	0.186921	2.55476e-06	4.65635e-05
YDR112W	0.736344	-0.0148758	0.34912	0.84972
YDR113C	222.269	0.063038	0.13267	0.607975	0.756426
YDR114C	6.73744	-0.201961	0.369393	0.229996	0.406048
YDR115W	312.029	0.169933	0.160748	0.235333	0.412119
YDR116C	300.941	0.0174833	0.152369	0.900616	0.945419
YDR117C	244.1	0.223086	0.164402	0.125279	0.267879
YDR118W	109.475	-0.0672437	0.161072	0.640059	0.776952
YDR118W-A	0.575256	-0.00217359	0.353231	0.86113
YDR119W	201.341	0.0936775	0.172361	0.534622	0.699939
YDR119W-A	76.1497	0.37344	0.317816	0.0820897	0.198703
YDR120C	124.043	0.305716	0.288233	0.127792	0.270608
YDR121W	151.608	0.154837	0.180485	0.31771	0.499398
YDR122W	641.85	-0.516779	0.131265	2.59922e-05	0.000319631
YDR123C	757.827	0.873368	0.151142	1.06459e-09	4.93904e-08
YDR124W	69.0526	-0.214622	0.249479	0.24919	0.427822
YDR125C	141.122	0.684983	0.203591	0.000149964	0.00138518
YDR126W	36.2339	0.726475	0.304609	0.00244088	0.0136279
YDR127W	406.01	0.893625	0.127152	3.08481e-13	2.69877e-11
YDR128W	181.858	0.182845	0.143345	0.162478	0.318683
YDR129C	3630.89	-0.348651	0.100784	0.000292218	0.00239885
YDR130C	233.392	0.0161061	0.149479	0.907128	0.950266
YDR131C	179.912	-0.0164671	0.177829	0.914606	0.954996
YDR132C	59.002	-0.0363989	0.219703	0.830594	0.903635
YDR133C	11724.5	-0.157538	0.189196	0.324062	0.505552
YDR135C	356.88	0.138016	0.15777	0.329337	0.510916
YDR136C	13.6501	3.22542	0.614525	1.47214e-08	5.18126e-07
YDR137W	210.511	-0.0577387	0.157178	0.680429	0.801028
YDR138W	206.567	-0.245177	0.15556	0.0782591	0.191092
YDR139C	300.455	-0.115064	0.161035	0.420347	0.597957
YDR140W	123.99	-0.104953	0.185632	0.507695	0.676485
YDR141C	336.356	0.0765024	0.154815	0.58429	0.737467
YDR142C	97.8532	0.0405437	0.209207	0.812869	0.891797
YDR143C	141.577	-0.115505	0.181539	0.455444	0.630413
YDR144C	225.627	-0.421499	0.236475	0.0261235	0.0857344
YDR145W	472.633	-0.301046	0.115239	0.00555852	0.0260846
YDR146C	116.955	0.0614983	0.241545	0.729364	0.834382
YDR147W	252.783	-0.172202	0.122671	0.133397	0.278718
YDR148C	827.967	0.269212	0.155978	0.054496	0.147062
YDR149C	0.402086	0.00269739	0.350502	0.865122
YDR150W	620.307	0.0912888	0.137956	0.472687	0.643869
YDR151C	3363.44	0.203217	0.119628	0.0707701	0.178213
YDR152W	795.177	-0.434903	0.146937	0.00121564	0.00773867
YDR153C	412.98	0.268008	0.152304	0.0507456	0.13917
YDR154C	43.1658	0.0230449	0.271381	0.896805	0.943162
YDR155C	6622.92	0.101352	0.155152	0.46826	0.640666
YDR156W	87.8281	0.264171	0.252837	0.162063	0.318408
YDR157W	1.46263	0.0598569	0.348747	0.494383
YDR158W	1961.52	0.192413	0.148003	0.151897	0.304711
YDR159W	308.841	0.0650337	0.124611	0.577547	0.732185
YDR160W	303.105	0.0248129	0.126205	0.834397	0.905681
YDR161W	178.25	-0.483281	0.270694	0.0198707	0.0700161
YDR162C	198.915	0.0769643	0.174228	0.610563	0.758936
YDR163W	154.071	0.154532	0.177321	0.312812	0.494492
YDR164C	223.081	0.208409	0.146552	0.117745	0.256494
YDR165W	87.1375	-0.00938744	0.238525	0.954538	0.975604
YDR166C	363.158	-0.00776398	0.116445	0.941663	0.968875
YDR167W	213.083	0.1594	0.162136	0.26673	0.448752
YDR168W	961.457	0.171003	0.180133	0.271547	0.454483
YDR169C	476.61	0.0147527	0.111348	0.88835	0.937395
YDR169C-A	2.3345	-0.0124462	0.338884	0.900986	0.945419
YDR170C	594.802	-0.313551	0.11425	0.00340796	0.017762
YDR171W	88638.9	0.107493	0.132321	0.426886	0.604032
YDR172W	616.813	-0.508136	0.34259	0.028689	0.0918887
YDR173C	416.472	-0.585448	0.191476	0.00053024	0.00389819
YDR174W	1725.94	0.178744	0.119944	0.11309	0.249033
YDR175C	277.783	-0.0376725	0.172315	0.800773	0.883433
YDR176W	549.427	-0.0625405	0.116214	0.566933	0.724368
YDR177W	604.739	-0.230984	0.199562	0.16368	0.320146
YDR178W	722.065	0.0833028	0.24025	0.635298	0.77451
YDR179C	111.768	0.633979	0.279414	0.00414167	0.0205613
YDR179W-A	95.6941	-0.0880438	0.176831	0.565386	0.723146
YDR180W	122.765	0.0305428	0.195013	0.854881	0.918794
YDR181C	198.687	-0.00725684	0.133379	0.948831	0.97233
YDR182W	384.306	-0.201686	0.149388	0.135494	0.281657
YDR182W-A	8.60146	-0.152602	0.353349	0.310951	0.492986
YDR183C-A	3.5214	-0.0137879	0.336486	0.89112	0.9391
YDR183W	137.368	0.231978	0.193822	0.15583	0.31001
YDR184C	186	0.546093	0.267978	0.00921532	0.0388936
YDR185C	90.5663	0.00192261	0.202365	0.993509	0.996438
YDR186C	1394.15	0.00848138	0.153526	0.960191	0.978893
YDR187C	0.451018	-0.028084	0.353351	0.824262
YDR188W	936.196	0.378073	0.108358	0.000244532	0.00208277
YDR189W	642.649	-0.037401	0.12854	0.755231	0.851756
YDR190C	390.973	0.115843	0.158946	0.414842	0.592603
YDR191W	161.656	0.249414	0.176469	0.103131	0.234437
YDR192C	100.627	0.102181	0.230225	0.562886	0.720852
YDR193W	4.06035	-0.0855196	0.336278	0.518019	0.685765
YDR194C	936.499	-0.0872593	0.130232	0.468498	0.640849
YDR194W-A	3.59833	0.114705	0.368431	0.1933	0.361139
YDR195W	202.56	0.106354	0.2126	0.534097	0.69962
YDR196C	410.278	0.430724	0.132541	0.000474002	0.0035617
YDR197W	218.014	-0.04996	0.145217	0.701408	0.81507
YDR198C	76.9386	0.517579	0.227556	0.00627743	0.0287102
YDR199W	7.24243	6.70243	2.41441	4.41063e-07	1.06762e-05
YDR200C	270.965	0.159618	0.184825	0.313952	0.49591
YDR201W	100.289	-0.0138177	0.177713	0.927864	0.96319
YDR202C	466.801	0.257389	0.273123	0.185696	0.35164
YDR203W	3.59007	-0.0958302	0.349153	0.413894	0.591802
YDR204W	334.46	0.315309	0.28897	0.119992	0.259503
YDR205W	165.28	-0.0931552	0.167621	0.52691	0.693491
YDR206W	407.884	0.111175	0.163129	0.441156	0.615673
YDR207C	262.506	-0.758675	0.171401	1.6256e-06	3.17044e-05
YDR208W	807.292	-0.0890935	0.115515	0.412559	0.590721
YDR209C	5.0016	0.111618	0.345588	0.403476	0.581201
YDR210W	4056.74	0.12319	0.151153	0.348947	0.53092
YDR211W	315.586	-0.0621726	0.172155	0.67701	0.799638
YDR212W	593.114	0.0371977	0.117569	0.738483	0.841233
YDR213W	950.667	-0.951886	0.185934	3.47983e-08	1.1211e-06
YDR214W	13840.4	-0.434523	0.127415	0.000262518	0.00220529
YDR215C	9.86738	-0.175385	0.354148	0.277653	0.461828
YDR216W	1258.03	-1.67692	0.162772	5.41122e-26	3.31383e-23
YDR217C	202.336	0.410814	0.206895	0.018147	0.0655341
YDR218C	49.6037	0.0648859	0.204945	0.6983	0.813285
YDR219C	459.403	0.0999864	0.138453	0.431228	0.607089
YDR220C	13.8461	-0.0768612	0.288374	0.654557	0.786598
YDR221W	260.975	0.114405	0.148425	0.395391	0.573785
YDR222W	605.489	2.29976	0.259567	4.38177e-20	1.27781e-17
YDR223W	43.1063	-0.903462	0.361563	0.00135228	0.00845902
YDR224C	2300.91	-0.266773	0.173259	0.076464	0.18821
YDR225W	5426.87	-0.368178	0.126269	0.00173027	0.0103478
YDR226W	1271.42	-1.09674	0.191141	9.62861e-10	4.57098e-08
YDR227W	250.485	0.134879	0.144783	0.305768	0.48751
YDR228C	261.631	-0.606479	0.192573	0.000373345	0.00293123
YDR229W	432.688	0.0811375	0.11886	0.469611	0.641799
YDR230W	1.51212	0.10095	0.358684	0.313923
YDR231C	441.565	0.597779	0.139536	4.60077e-06	7.47351e-05
YDR232W	555.379	-0.133105	0.136816	0.290383	0.473963
YDR233C	1698.45	-0.669904	0.104998	3.74126e-11	2.36201e-09
YDR234W	314.015	0.0692533	0.143177	0.5974	0.747544
YDR235W	288.866	-0.245614	0.147829	0.0662817	0.169482
YDR236C	214.491	0.0454089	0.159918	0.750871	0.849498
YDR237W	189.54	0.125703	0.15632	0.369101	0.549402
YDR238C	806.652	-0.245571	0.109712	0.0181599	0.0655341
YDR239C	102.103	0.13082	0.17577	0.390948	0.569768
YDR240C	69.8005	0.376272	0.250893	0.0530062	0.144143
YDR241W	37.0786	0.463362	0.3577	0.0460791	0.129981
YDR242W	60.2177	0.112731	0.235725	0.528018	0.694199
YDR243C	115.488	0.291744	0.16528	0.0466982	0.130943
YDR244W	295.696	0.00845068	0.142323	0.950913	0.973804
YDR245W	382.596	0.0187535	0.110312	0.857696	0.919883
YDR246W	218.761	0.261571	0.133637	0.0341912	0.104328
YDR246W-A	58.2482	0.379831	0.301877	0.0754691	0.186455
YDR247W	864.63	1.11535	0.229331	9.77592e-08	2.68465e-06
YDR248C	419.43	0.787052	0.193732	7.41216e-06	0.000111803
YDR249C	454.218	-0.0489816	0.222343	0.778927	0.868722
YDR250C	16.3842	0.19725	0.307753	0.295532	0.477027
YDR251W	1389.75	0.155332	0.113225	0.147903	0.299587
YDR252W	55.8965	0.0694202	0.209858	0.681084	0.801322
YDR253C	28.3395	0.145701	0.251785	0.428087	0.604686
YDR254W	87.7454	0.0537117	0.179842	0.726935	0.832569
YDR255C	184.952	0.270069	0.177391	0.0790477	0.192864
YDR256C	134.246	-0.208727	0.155294	0.133894	0.279471
YDR257C	217.482	-0.346038	0.187012	0.0310899	0.097289
YDR258C	41762.5	0.088228	0.12498	0.43537	0.610182
YDR259C	214.779	-0.576071	0.33328	0.0154232	0.0579105
YDR260C	77.7173	0.0824415	0.223235	0.635885	0.774803
YDR261C	292.939	0.0029942	0.136615	0.982752	0.990842
YDR262W	734.97	0.50644	0.141283	0.000109551	0.0010666
YDR263C	54.8576	-0.0674009	0.213321	0.690651	0.808554
YDR264C	775.488	-0.367078	0.169123	0.0141222	0.0541542
YDR265W	362.641	-0.38051	0.118467	0.000642248	0.00456279
YDR266C	364.428	-0.242235	0.133177	0.0489067	0.135645
YDR267C	136.197	-0.106232	0.184033	0.497798	0.668094
YDR268W	93.9569	0.294738	0.231028	0.1065	0.239694
YDR269C	0.517368	-0.0450488	0.35204	0.480637
YDR270W	294.477	0.0608964	0.141276	0.638823	0.77622
YDR271C	3.64532	0.054736	0.340275	0.61462	0.760544
YDR272W	1152.36	0.396877	0.16904	0.00821887	0.0353955
YDR273W	111.841	-0.590166	0.20074	0.000804997	0.00547756
YDR274C	2.50975	0.00370192	0.339663	0.967721	0.982637
YDR275W	260.714	0.211954	0.18359	0.179222	0.342024
YDR276C	2416.68	0.403721	0.12431	0.000515307	0.00381589
YDR277C	200.435	0.149536	0.178653	0.333384	0.515437
YDR278C	2.53796	0.0922442	0.352167	0.378945	0.559061
YDR279W	173.132	0.190149	0.168908	0.196655	0.36463
YDR280W	449.541	0.404631	0.174772	0.00858323	0.0367065
YDR281C	5.71782	-0.0390361	0.324702	0.76754	0.860896
YDR282C	83.1333	0.269568	0.289197	0.173709	0.334618
YDR283C	230.566	0.233588	0.144304	0.0762719	0.187964
YDR284C	269.803	-0.698605	0.201485	9.40751e-05	0.000935253
YDR285W	167.99	-0.651084	0.169806	2.80612e-05	0.000338949
YDR286C	62.272	0.111537	0.205763	0.508533	0.677306
YDR287W	155.144	-0.191751	0.17778	0.212403	0.384737
YDR288W	157.619	-0.320647	0.182744	0.0422683	0.121812
YDR289C	264.784	0.259179	0.162158	0.0723788	0.180917
YDR290W	0.22215	-0.0145614	0.353081	0.89666
YDR291W	224.228	0.162896	0.160353	0.254624	0.434872
YDR292C	433.411	-0.0839244	0.134672	0.498193	0.668478
YDR293C	1184.75	-0.0618196	0.153453	0.651192	0.784153
YDR294C	533.321	0.155465	0.166605	0.290338	0.473963
YDR295C	618.676	-0.34844	0.121574	0.00221927	0.0126426
YDR296W	298.958	0.424989	0.171441	0.00517093	0.0246242
YDR297W	705.983	0.161971	0.182885	0.302157	0.483894
YDR298C	460.623	0.153269	0.20665	0.364602	0.545123
YDR299W	110.244	-0.165169	0.291381	0.369952	0.550167
YDR300C	184.203	-0.133087	0.211147	0.432461	0.608266
YDR301W	316.886	0.0865973	0.133352	0.483524	0.654387
YDR302W	228.596	0.0520476	0.130154	0.673909	0.798084
YDR303C	565.618	-0.280217	0.0995709	0.00327921	0.0171347
YDR304C	1544.96	-0.423056	0.136201	0.000790263	0.00540734
YDR305C	83.8082	0.145735	0.197299	0.375124	0.55543
YDR306C	409.252	0.378516	0.118631	0.000681029	0.00479934
YDR307W	634.303	0.32748	0.114047	0.00234237	0.0132453
YDR308C	153.774	0.264247	0.185771	0.0971525	0.224683
YDR309C	560.337	0.147608	0.155899	0.290991	0.47421
YDR310C	540.695	-0.421198	0.14281	0.00131826	0.00826308
YDR311W	489.694	-0.0372644	0.120818	0.741797	0.84391
YDR312W	98.1439	0.146159	0.236014	0.414745	0.592603
YDR313C	602.124	0.660756	0.142717	7.2084e-07	1.63497e-05
YDR314C	232.239	0.381042	0.154245	0.00632828	0.0288996
YDR315C	42.2674	-0.112875	0.247758	0.526913	0.693491
YDR316W	252.631	0.163439	0.183645	0.299195	0.481257
YDR317W	64.731	0.15885	0.212552	0.351048	0.533322
YDR318W	143.378	0.332618	0.157742	0.0186849	0.0667607
YDR319C	339.839	-0.0458131	0.12569	0.69717	0.812768
YDR320C	256.142	1.09051	0.235479	3.62167e-07	9.01589e-06
YDR320C-A	209.496	0.107949	0.198509	0.513045	0.68135
YDR320W-B	5.96547	0.567083	0.750181	0.0321928	0.0999233
YDR321W	342.987	-1.35229	0.190907	1.15762e-13	1.18154e-11
YDR322C-A	282.699	0.376013	0.185102	0.019388	0.0688302
YDR322W	202.72	0.106958	0.13965	0.404548	0.582382
YDR323C	200.373	0.0563982	0.159075	0.692657	0.809355
YDR324C	142.529	0.778249	0.320883	0.00188041	0.0110514
YDR325W	237.744	0.0799022	0.145619	0.547303	0.70877
YDR326C	395.604	-0.169229	0.160264	0.234134	0.411196
YDR327W	4.54541	0.230826	0.419818	0.119314	0.258831
YDR328C	976.998	-0.584038	0.16281	8.08124e-05	0.000823453
YDR329C	507.097	0.0538108	0.122818	0.63252	0.772373
YDR330W	538.826	0.136725	0.142547	0.294532	0.476921
YDR331W	259.697	-0.0370375	0.1232	0.748901	0.849144
YDR332W	163.354	0.418911	0.232767	0.0261677	0.0857875
YDR333C	432.452	-0.24657	0.109773	0.0177387	0.0644316
YDR334W	810.988	0.11663	0.112582	0.273964	0.457029
YDR335W	743.842	0.0635372	0.100435	0.506742	0.675656
YDR336W	104.76	0.0172414	0.176867	0.911596	0.952827
YDR337W	221.416	0.157446	0.145284	0.234656	0.411671
YDR338C	223.31	0.259102	0.188987	0.108198	0.242445
YDR339C	178.3	0.0911375	0.179415	0.556193	0.715272
YDR340W	5.53241	0.937246	1.14856	0.0135507	0.0524887
YDR341C	746.771	-0.466701	0.250141	0.0183814	0.065981
YDR342C	845.729	0.0826045	0.324668	0.577594	0.732185
YDR343C	151.113	-0.227929	0.334572	0.233925	0.410946
YDR344C	4.36408	-0.0596877	0.326031	0.661671	0.791284
YDR345C	1395.15	0.455024	0.3319	0.0438794	0.125276
YDR346C	514.671	0.137759	0.151904	0.31446	0.496397
YDR347W	258.21	-0.114503	0.157322	0.41628	0.594104
YDR348C	525.371	-0.160086	0.140125	0.211677	0.384122
YDR349C	474.103	-0.217611	0.116985	0.0478782	0.133215
YDR350C	559.127	-0.267926	0.161714	0.0614222	0.160132
YDR351W	188.318	0.213506	0.15835	0.131343	0.276503
YDR352W	220.358	-0.208746	0.16391	0.149558	0.301877
YDR353W	1456.58	-0.41196	0.135764	0.0010213	0.00666076
YDR354C-A	2.38944	-0.135894	0.373701	0.20892	0.380143
YDR354W	244.031	-0.369407	0.145252	0.00559408	0.0261513
YDR355C	0.08556	-0.00125192	0.353298	0.918861
YDR356W	272.215	0.45969	0.152745	0.000950496	0.00625897
YDR357C	189.028	0.743857	0.172163	2.82522e-06	5.07379e-05
YDR358W	1143.57	0.249428	0.109906	0.0168857	0.0619954
YDR359C	135.04	0.229139	0.172037	0.130149	0.274554
YDR360W	2.51689	-0.125667	0.367243	0.247906	0.426453
YDR361C	67.7991	0.370715	0.336516	0.0860402	0.205664
YDR362C	226.95	0.391741	0.174285	0.0107079	0.0437805
YDR363W	236.156	0.562187	0.191621	0.000871271	0.00583133
YDR363W-A	506.523	0.379671	0.186116	0.0183431	0.0659233
YDR364C	117.386	0.38961	0.217013	0.0304632	0.0960643
YDR365C	2345.79	0.047587	0.211529	0.776539	0.867318
YDR366C	6.67762	-0.0223726	0.308314	0.880575	0.933489
YDR367W	116.432	-0.331765	0.228099	0.0687204	0.17419
YDR368W	605.877	0.094174	0.205024	0.573295	0.729099
YDR369C	88.7884	0.319484	0.227964	0.0788226	0.192391
YDR370C	129.839	-0.0632198	0.182615	0.685033	0.804283
YDR371C-A	1.78212	0.119909	0.366059	0.249769
YDR371W	191.987	-0.349067	0.181143	0.0265203	0.0865265
YDR372C	521.799	-0.757944	0.176561	2.87651e-06	5.14449e-05
YDR373W	277.522	-0.0528105	0.170495	0.722752	0.829797
YDR374C	172.353	0.486685	0.261441	0.0176065	0.0639894
YDR374W-A	175.148	0.139587	0.170587	0.35245	0.534788
YDR375C	173.733	-0.104044	0.149099	0.440086	0.614861
YDR376W	360.89	0.013707	0.147213	0.917938	0.956326
YDR377W	811.649	0.400358	0.217404	0.0255026	0.0843497
YDR378C	286.798	-0.368086	0.256067	0.0596382	0.156951
YDR379C-A	711.108	0.364319	0.218593	0.0419396	0.121207
YDR379W	416.227	-0.0247233	0.131033	0.838795	0.908361
YDR380W	4525.59	-1.25042	0.155257	6.34365e-17	1.07912e-14
YDR381C-A	181.703	0.212499	0.164633	0.145167	0.295771
YDR381W	2804.33	0.0370336	0.164233	0.79876	0.882165
YDR382W	3432.38	-1.45523	0.298245	6.52336e-08	1.92063e-06
YDR383C	138.259	-0.0628036	0.172675	0.673993	0.798084
YDR384C	313.994	-0.201123	0.186179	0.204706	0.37494
YDR385W	1828.27	-0.563853	0.159821	0.000111312	0.00108031
YDR386W	95.1034	0.316696	0.269192	0.109991	0.244675
YDR387C	395.377	-0.00753755	0.113384	0.943201	0.970085
YDR388W	727.936	-0.324934	0.157386	0.0213048	0.073546
YDR389W	406.203	0.020307	0.168895	0.893977	0.94132
YDR390C	238.029	-0.170997	0.16302	0.236962	0.41438
YDR391C	348.146	0.0709625	0.196572	0.665822	0.793287
YDR392W	228.306	-0.00274317	0.16523	0.983483	0.991416
YDR393W	185.346	0.208524	0.155271	0.133054	0.278472
YDR394W	1295.35	0.264252	0.120243	0.0192162	0.068339
YDR395W	353.107	0.089511	0.173061	0.554384	0.714266
YDR396W	2.19508	0.27792	0.514571	0.0163746
YDR397C	238.902	0.16635	0.138152	0.189228	0.356345
YDR398W	299.638	-0.106439	0.239589	0.548505	0.709108
YDR399W	350.013	0.232653	0.249678	0.213589	0.386282
YDR400W	124.87	-0.0294884	0.207441	0.859149	0.920635
YDR401W	4.85572	-0.158161	0.361438	0.279408	0.463837
YDR402C	35.4598	-0.825192	0.408496	0.00439283	0.0215386
YDR403W	53.0984	-0.35456	0.245267	0.0627582	0.162504
YDR404C	367.012	-0.389089	0.135494	0.00188798	0.0110853
YDR405W	196.467	-0.077777	0.179052	0.617503	0.762646
YDR406W	436.792	-0.300521	0.210378	0.0822571	0.199029
YDR406W-A	0.685886	0.0412993	0.354647	0.487636
YDR407C	429.426	-0.348543	0.134058	0.00486222	0.0233906
YDR408C	404.151	-0.21589	0.137798	0.088462	0.209573
YDR409W	225.262	-0.15519	0.140195	0.226694	0.402545
YDR410C	164.55	-0.372598	0.210209	0.0325366	0.100735
YDR411C	346.002	-0.678542	0.148119	9.72086e-07	2.06703e-05
YDR412W	58.3783	0.275381	0.277746	0.159726	0.315333
YDR413C	0.783312	0.00797931	0.347929	0.897239
YDR414C	95.6754	-0.22823	0.212279	0.183758	0.349049
YDR415C	178.551	0.149426	0.206042	0.375058	0.55543
YDR416W	186.123	0.232395	0.149997	0.0862066	0.205901
YDR417C	1.87825	-0.183785	0.409067	0.0693801
YDR418W	1837.12	-1.38735	0.392249	2.69238e-05	0.000328449
YDR419W	80.1194	-0.0801333	0.19667	0.625057	0.768645
YDR420W	94.4948	0.0431616	0.17949	0.783084	0.87177
YDR421W	176.84	0.303928	0.235542	0.10133	0.231546
YDR422C	339.606	0.107181	0.120958	0.345783	0.528337
YDR423C	291.183	-0.226705	0.184725	0.150935	0.303754
YDR424C	194.625	-0.0857846	0.189832	0.590385	0.742101
YDR425W	229.255	-0.118726	0.170553	0.424678	0.601603
YDR426C	27.2433	3.36692	0.621952	2.40108e-09	1.01408e-07
YDR427W	1169.5	0.106341	0.135909	0.397087	0.575319
YDR428C	61.5393	-1.16092	0.256233	5.70561e-07	1.34389e-05
YDR429C	413.319	-0.0986571	0.150885	0.4688	0.641119
YDR430C	374.264	-0.11295	0.116929	0.304774	0.486938
YDR431W	0.364243	0.00315445	0.350925	0.879346
YDR432W	1326.86	0.364128	0.14557	0.00646779	0.0294657
YDR433W	4.51061	-0.081661	0.337569	0.523495	0.691072
YDR434W	601.935	-0.129944	0.121382	0.25249	0.432517
YDR435C	361.364	0.00975571	0.187294	0.954575	0.975604
YDR436W	187.919	0.304057	0.199169	0.0695952	0.17588
YDR437W	28.7506	-0.438354	0.313939	0.0474895	0.132374
YDR438W	67.4677	-0.23649	0.205672	0.163768	0.320153
YDR439W	129.413	-0.00527439	0.193278	0.972901	0.985127
YDR440W	150.496	0.150107	0.160495	0.293613	0.476441
YDR441C	165.987	-0.00134603	0.197315	0.988165	0.993515
YDR442W	8.19617	-0.0597445	0.315959	0.69097	0.808773
YDR443C	90.9738	0.160892	0.196098	0.328737	0.510294
YDR444W	130.193	0.0960757	0.172518	0.523431	0.691072
YDR445C	0.0489577	-0.00115202	0.353303	0.91886
YDR446W	5.70138	0.0848072	0.344541	0.469431	0.641695
YDR447C	2240.03	-1.36207	0.482	0.000260872	0.0021975
YDR448W	537.721	0.687137	0.246353	0.000872405	0.00583254
YDR449C	58.4599	-0.317923	0.339844	0.126855	0.269462
YDR450W	4160.75	-1.269	0.340425	1.37122e-05	0.000183348
YDR451C	36.5907	0.544915	0.339646	0.0213877	0.0737906
YDR452W	1092.67	-0.122809	0.0935976	0.172284	0.33262
YDR453C	170.349	-0.0971262	0.224772	0.576249	0.731388
YDR454C	1009.48	-0.974592	0.233192	3.13963e-06	5.4778e-05
YDR455C	0.5479	-0.00695927	0.349854	0.867405
YDR456W	270.298	-0.637137	0.154561	8.40622e-06	0.000123157
YDR457W	629.93	0.00918868	0.111845	0.930765	0.96411
YDR458C	294.416	0.243177	0.16904	0.102198	0.233193
YDR459C	129.365	-0.245776	0.154586	0.0768444	0.188918
YDR460W	164.226	0.116381	0.184508	0.461816	0.635257
YDR461C-A	73.2075	-0.355232	0.282415	0.0809058	0.196593
YDR461W	11.2452	-0.945235	0.604425	0.00939811	0.0395289
YDR462W	135.212	0.564839	0.207993	0.00168787	0.0101943
YDR463W	572.393	0.0661518	0.126423	0.575645	0.731077
YDR464C-A	0.04278	-0.00114952	0.353303	0.91886
YDR464W	275.065	0.00449182	0.162904	0.975607	0.986444
YDR465C	112.135	-0.169195	0.299234	0.357829	0.53952
YDR466W	403.492	0.248038	0.139548	0.0526181	0.143406
YDR467C	4.449	0.0661228	0.329286	0.622498	0.766574
YDR468C	433.472	0.262166	0.114895	0.0155032	0.0581394
YDR469W	133.941	0.0438055	0.167504	0.767075	0.860675
YDR470C	259.813	-0.413827	0.208927	0.0180413	0.0652599
YDR471W	600.975	-0.215227	0.366147	0.21538	0.388508
YDR472W	342.524	-0.419326	0.198814	0.0133093	0.0519147
YDR473C	121.443	0.0976787	0.204632	0.560862	0.718874
YDR475C	203.001	0.164046	0.262669	0.377094	0.557001
YDR476C	580.923	-0.151849	0.168998	0.305351	0.487353
YDR477W	518.947	0.11831	0.134682	0.343215	0.525462
YDR478W	479.149	0.343946	0.143221	0.0089033	0.037774
YDR479C	318.537	0.154805	0.144439	0.239465	0.416924
YDR480W	238.631	-0.0806721	0.145191	0.540514	0.703593
YDR481C	594.167	-0.272017	0.156448	0.0517923	0.14147
YDR482C	274.003	-0.076972	0.161266	0.588454	0.74013
YDR483W	1256.95	-0.408295	0.100182	2.12342e-05	0.000268674
YDR484W	164.037	-0.0639997	0.164356	0.659304	0.790133
YDR485C	448.903	0.185152	0.145718	0.162272	0.31851
YDR486C	229.835	0.0175567	0.173319	0.908599	0.950712
YDR487C	406.494	-0.151926	0.15866	0.281748	0.466205
YDR488C	52.8601	0.206933	0.247932	0.263591	0.444997
YDR489W	62.6666	-0.472739	0.230602	0.0127114	0.0500287
YDR490C	319.91	0.0853279	0.16471	0.55765	0.716394
YDR491C	9.45213	0.0391319	0.311315	0.792337	0.878086
YDR492W	351.431	0.0319881	0.171385	0.832443	0.90404
YDR493W	72.9678	0.49932	0.225885	0.00772395	0.0336426
YDR494W	347.184	0.17826	0.123689	0.122299	0.263045
YDR495C	132.854	-0.0337147	0.188106	0.831699	0.903635
YDR496C	128.756	1.30552	0.401354	7.16307e-05	0.000747302
YDR497C	577.529	-0.526177	0.14868	0.000121445	0.00115666
YDR498C	264.769	0.0307004	0.158204	0.830092	0.903592
YDR499W	162.697	0.160072	0.142075	0.218198	0.391976
YDR500C	2042.83	-1.22837	0.394665	0.000129407	0.00121921
YDR501W	144.391	-0.10792	0.200011	0.511655	0.680429
YDR502C	614.906	0.107849	0.131694	0.378714	0.558854
YDR503C	217.475	0.193917	0.214325	0.261142	0.442634
YDR504C	24.7499	-0.0564811	0.274734	0.7446	0.845999
YDR505C	440.851	0.156655	0.162627	0.27767	0.461828
YDR506C	70.0546	0.171885	0.233197	0.337573	0.520113
YDR507C	182.305	0.183989	0.23559	0.308509	0.490221
YDR508C	2600.31	-0.389619	0.120456	0.000572539	0.00416416
YDR509W	0.827802	-0.0363783	0.349139	0.597822
YDR510C-A	0.715221	0.00138332	0.347717	0.987047
YDR510W	758.491	-0.113422	0.143683	0.385799	0.565765
YDR511W	204.254	0.382748	0.153083	0.00574581	0.0267585
YDR512C	211.141	0.628695	0.238276	0.00176867	0.0105568
YDR513W	1698.84	0.163623	0.23168	0.36144	0.541562
YDR514C	76.3481	0.107873	0.221704	0.534946	0.700002
YDR515W	132.594	0.419943	0.210183	0.0172913	0.0629932
YDR516C	4107.84	0.743665	0.353404	0.00444845	0.021759
YDR517W	736.817	-0.0763604	0.154118	0.580927	0.734434
YDR518W	354.018	-0.538257	0.200341	0.00189713	0.0111283
YDR519W	389.296	0.547796	0.162161	0.000198764	0.00175647
YDR520C	170.631	0.184644	0.150687	0.176571	0.337701
YDR521W	1.04009	-0.00849813	0.345681	0.908196
YDR522C	30.646	0.121526	0.235092	0.495044	0.665858
YDR523C	28.7004	0.153668	0.276015	0.407289	0.584404
YDR524C	147.416	-0.100697	0.171012	0.499771	0.669782
YDR524C-A	1.24173	-0.133538	0.382892	0.0816237
YDR524C-B	4580.07	-0.135288	0.143788	0.29478	0.476983
YDR524W-C	0.944781	0.0832316	0.362019	0.169856
YDR525W	2.43723	-0.154616	0.382132	0.174969	0.335938
YDR525W-A	166.57	0.405539	0.222651	0.0262111	0.0858379
YDR526C	3.14922	0.137613	0.363656	0.267329	0.449512
YDR527W	365.265	0.354534	0.18412	0.0257983	0.0849857
YDR528W	498.634	-0.313368	0.198909	0.0606185	0.158604
YDR529C	1442.51	0.38829	0.196787	0.0206832	0.07205
YDR530C	379.494	-0.0330626	0.115792	0.76183	0.857304
YDR531W	257.674	-0.116531	0.14932	0.387784	0.567181
YDR532C	211.935	0.0366991	0.132021	0.763793	0.858251
YDR533C	2287.46	0.782225	0.342896	0.00264833	0.0145801
YDR534C	27.1915	-1.4248	0.405169	3.45608e-05	0.000407887
YDR535C	17.1527	-0.0402608	0.284425	0.815992	0.893291
YDR536W	22.0197	0.0157026	0.278092	0.928484	0.963238
YDR537C	2.05779	0.0473755	0.347175	0.572458
YDR538W	128.667	0.104598	0.170774	0.483478	0.654387
YDR539W	192.655	-0.372721	0.186522	0.0209174	0.0726153
YDR540C	113.033	0.197776	0.313535	0.293819	0.476523
YDR541C	204.244	0.142763	0.197882	0.385205	0.5653
YDR542W	22.9876	-0.21393	0.304216	0.264236	0.445645
YDR543C	0.04278	-0.00114952	0.353303	0.91886
YDR544C	0.10811	-0.0135956	0.353271	0.8972
YDR545C-A	0.0489577	-0.00115202	0.353303	0.91886
YDR545W	4.31905	-0.0823	0.33859	0.514724	0.682384
YEL001C	542.2	-0.875303	0.207876	3.2238e-06	5.60867e-05
YEL002C	891.923	-0.459457	0.107605	7.58772e-06	0.000113612
YEL003W	177.891	-0.0741184	0.197077	0.6486	0.78282
YEL004W	87.7941	-0.245989	0.23875	0.181705	0.345793
YEL005C	119.925	-0.0997779	0.20084	0.546438	0.708229
YEL006W	362.758	0.0161461	0.113616	0.882271	0.934491
YEL007W	907.787	0.144136	0.164391	0.324564	0.505886
YEL008C-A	15.0665	0.689152	0.560982	0.0198499	0.0699831
YEL008W	14.3761	0.344103	0.366918	0.108238	0.242447
YEL009C	3128.53	-0.171071	0.145935	0.195059	0.363082
YEL009C-A	5.17738	0.101156	0.344418	0.430048	0.606369
YEL010W	2.10241	0.321497	0.586181	0.00854671
YEL011W	1131.97	0.154231	0.218355	0.375267	0.555507
YEL012W	248.718	-0.0336248	0.17908	0.826342	0.901085
YEL013W	301.795	-0.648951	0.179064	6.10186e-05	0.000649875
YEL014C	1.87302	0.241265	0.474006	0.00766411
YEL015W	372.816	0.290282	0.122774	0.0114974	0.0459896
YEL016C	215.54	0.117712	0.150248	0.387435	0.566806
YEL017C-A	681.812	0.531533	0.199195	0.00209847	0.0120894
YEL017W	293.279	0.113459	0.177537	0.460623	0.634623
YEL018C-A	7.23794	0.222351	0.377071	0.199375	0.368096
YEL018W	188.92	0.118271	0.15593	0.398452	0.576452
YEL019C	105.781	0.461075	0.195529	0.00618514	0.0283516
YEL020C	231.718	0.200564	0.192771	0.216919	0.390366
YEL020C-B	38.5617	1.75435	0.603029	0.000159636	0.00145659
YEL020W-A	716.245	0.0682885	0.167254	0.644735	0.780146
YEL021W	0
YEL022W	334.58	-0.0542136	0.121137	0.636154	0.774822
YEL023C	199.957	-0.162562	0.169181	0.272894	0.455616
YEL024W	855.984	0.689182	0.218869	0.000297881	0.00243554
YEL025C	505.235	-0.134869	0.108451	0.19472	0.362672
YEL026W	711.596	-0.90175	0.244927	2.67357e-05	0.000326962
YEL027W	1942.55	-0.368243	0.129417	0.00217385	0.0124301
YEL028W	22.6185	-0.198068	0.285048	0.299014	0.481252
YEL029C	96.3254	0.491553	0.260454	0.0164467	0.060886
YEL030C-A	2.66737	-0.0582148	0.344499	0.56045	0.718784
YEL030W	73.6315	0.449429	0.256923	0.0255869	0.0844949
YEL031W	1040.33	-0.0741726	0.12605	0.526474	0.693212
YEL032C-A	0.240381	-0.0136482	0.353276	0.897196
YEL032W	276.409	0.342655	0.151596	0.0125306	0.0494443
YEL033W	133.991	-0.233818	0.239341	0.201946	0.371491
YEL034C-A	24.1815	0.406407	0.348305	0.0698043	0.176281
YEL034W	6319.36	-0.243614	0.0998614	0.0101222	0.0419125
YEL035C	14.5407	0.451806	0.449978	0.0587155	0.155189
YEL036C	265.565	-0.277261	0.127085	0.0191042	0.0680418
YEL037C	691.34	-0.319684	0.128464	0.00726322	0.0321155
YEL038W	288.885	-0.0981377	0.20679	0.559869	0.718189
YEL039C	2161.64	0.170362	0.298176	0.359455	0.540524
YEL040W	1200.88	-0.283511	0.209483	0.0995023	0.228822
YEL041W	98.0915	0.433813	0.299803	0.0441044	0.125743
YEL042W	221.469	-0.279747	0.170361	0.0613881	0.160111
YEL043W	369.93	-0.306037	0.179992	0.0497278	0.137363
YEL044W	610.758	0.757219	0.206902	3.98679e-05	0.000452131
YEL045C	9.76323	2.52178	0.764232	5.27146e-05	0.000575444
YEL046C	2498.38	0.778721	0.197908	1.3604e-05	0.0001827
YEL047C	935.396	-0.592825	0.142264	7.82998e-06	0.000115985
YEL048C	62.2304	-0.470938	0.357359	0.0428428	0.12312
YEL049W	33.3846	-0.0276755	0.274708	0.870188	0.92695
YEL050C	289.812	0.101846	0.132782	0.406687	0.583832
YEL050W-A	1.38636	0.12621	0.384015	0.028204
YEL051W	891.875	-0.342785	0.151543	0.0128694	0.050618
YEL052W	266.466	0.103654	0.181038	0.506021	0.675236
YEL053C	140.435	0.160673	0.169051	0.275742	0.45937
YEL053W-A	8.42475	-2.05441	0.687662	0.000225145	0.00195606
YEL054C	1578.84	-1.53677	0.631908	0.0006496	0.00460967
YEL055C	154.338	0.270409	0.17417	0.0735138	0.183156
YEL056W	365.572	-0.0803847	0.153556	0.560869	0.718874
YEL057C	190.553	-0.077761	0.212234	0.64748	0.782393
YEL058W	491.314	-0.651991	0.148243	2.3021e-06	4.25923e-05
YEL059C-A	53.2879	-0.31274	0.248092	0.100555	0.230414
YEL059W	31.3877	-1.24317	0.501493	0.000875585	0.00584742
YEL060C	6472.38	-0.781425	0.154057	6.1914e-08	1.8317e-06
YEL061C	224.83	0.530839	0.181804	0.00100151	0.00654564
YEL062W	111.992	0.145815	0.20627	0.388448	0.567747
YEL063C	369.844	-0.023386	0.126418	0.842035	0.909715
YEL064C	63.5143	-0.100536	0.24379	0.57373	0.729249
YEL065W	328.547	-1.12298	0.173525	9.52533e-12	6.55429e-10
YEL066W	69.1212	-0.431752	0.25398	0.029691	0.0942602
YEL067C	22.2551	-0.412861	0.427869	0.0730897	0.182248
YEL068C	87.6246	-0.651878	0.25172	0.00176144	0.010524
YEL069C	28.0737	-1.04862	0.401629	0.000781735	0.00535497
YEL070W	78.1241	0.179453	0.228407	0.315132	0.49662
YEL071W	2770.58	0.220823	0.153356	0.109111	0.243778
YEL072W	131.647	-0.987234	0.208804	2.54621e-07	6.49328e-06
YEL073C	185.091	-0.171895	0.238183	0.341561	0.523846
YEL074W	3.66537	0.103167	0.350546	0.386415	0.566051
YEL075C	2.11318	-0.139891	0.380182	0.134178
YEL075W-A	1.65655	0.000375729	0.34402	0.997297
YEL076C	0
YEL076C-A	0.0489577	-0.00115202	0.353303	0.91886
YEL077C	89.5392	-0.000952915	0.187541	0.993289	0.996438
YEL077W-A	0.314421	0.0260782	0.353779	0.669174
YER001W	220.856	0.575088	0.152061	4.13569e-05	0.000467287
YER002W	248.359	0.262695	0.211683	0.128506	0.271575
YER003C	785.918	-0.269058	0.125631	0.0214365	0.0739173
YER004W	331.77	-0.410916	0.168079	0.00590808	0.0273685
YER005W	336.89	0.0651991	0.148328	0.627193	0.769306
YER006C-A	3.65071	0.00959397	0.329206	0.937917	0.967921
YER006W	187.481	0.318139	0.319764	0.125925	0.268791
YER007C-A	495.274	-0.451148	0.19212	0.00658531	0.0298287
YER007W	71.5806	0.178892	0.187449	0.261555	0.443042
YER008C	507.833	0.0730457	0.117865	0.512079	0.680845
YER009W	1638.96	-0.816004	0.189995	1.83321e-06	3.46499e-05
YER010C	122.207	-0.5221	0.176315	0.000896429	0.00597359
YER011W	114.917	-3.08264	0.295024	1.04736e-26	8.01752e-24
YER012W	699.314	0.475175	0.192906	0.0045308	0.0221088
YER013W	398.083	0.380274	0.129906	0.0016615	0.0100544
YER014C-A	5.22215	0.0171159	0.323134	0.897939	0.944009
YER014W	282.435	0.239809	0.224051	0.178602	0.341053
YER015W	117.208	0.181113	0.209332	0.290259	0.473963
YER016W	209.185	-0.0483812	0.157635	0.730469	0.835059
YER017C	525.103	-0.259548	0.131727	0.0329209	0.101536
YER018C	40.2299	-0.768288	0.339881	0.00295899	0.0158124
YER019C-A	515.471	-0.57536	0.255813	0.00528634	0.0250182
YER019W	224.558	-0.455464	0.179905	0.00402947	0.0201327
YER020W	1183.99	-0.50987	0.1908	0.00213279	0.0122296
YER021W	1369.96	0.12596	0.118142	0.257946	0.439405
YER022W	255.436	0.182603	0.197223	0.268842	0.451683
YER023C-A	5.88719	-0.0272509	0.322239	0.837738	0.907537
YER023W	847.591	-0.607051	0.144306	6.29004e-06	9.82658e-05
YER024W	360.337	0.0851155	0.181384	0.587093	0.739177
YER025W	499.905	0.129717	0.154966	0.353926	0.535965
YER026C	566.329	0.18859	0.161948	0.190232	0.357518
YER027C	414.805	0.394313	0.200365	0.0209287	0.0726153
YER028C	27.3357	0.699812	0.451966	0.0141608	0.0542342
YER029C	116.616	0.198734	0.192353	0.220039	0.394127
YER030W	375.44	-0.319864	0.163901	0.0279058	0.0900871
YER031C	261.566	-0.968807	0.182147	1.20694e-08	4.34783e-07
YER032W	103.201	0.0894885	0.168162	0.546361	0.708229
YER033C	518.877	-0.338344	0.166488	0.0216578	0.0743872
YER034W	290.171	0.852369	0.168582	5.85349e-08	1.74862e-06
YER035W	2657.65	0.148222	0.201721	0.370689	0.550995
YER036C	3133.99	0.309102	0.116538	0.0053328	0.0251797
YER037W	6616.87	0.985416	0.172666	1.35884e-09	6.16239e-08
YER038C	77.9944	0.161152	0.178187	0.295504	0.477027
YER038W-A	17.8157	0.279022	0.326743	0.167695	0.325711
YER039C	102.664	-0.380653	0.177904	0.0146313	0.0556732
YER039C-A	24.4217	-0.343581	0.355706	0.109363	0.244091
YER040W	308.324	0.166908	0.147293	0.211804	0.384194
YER041W	173.767	0.12291	0.19784	0.45706	0.632122
YER042W	263.843	0.109537	0.199206	0.509104	0.677478
YER043C	1539.48	-0.306766	0.117284	0.00532478	0.0251612
YER044C	486.256	-0.362996	0.130674	0.00277797	0.0150684
YER044C-A	18.4003	-0.264353	0.310063	0.18674	0.352745
YER045C	365.717	-0.422812	0.270661	0.0383478	0.113321
YER046W	147.496	-0.978787	0.271203	3.12563e-05	0.000373125
YER046W-A	3.7352	-1.58006	1.73541	0.0147985	0.0561153
YER047C	262.309	0.194011	0.185217	0.221531	0.395641
YER048C	876.446	0.324909	0.146615	0.0150012	0.0567084
YER048W-A	455.386	-0.221485	0.140588	0.0843301	0.202604
YER049W	234.256	0.393114	0.218787	0.029003	0.0925074
YER050C	345.91	0.19559	0.170731	0.190795	0.358122
YER051W	338.169	-0.0202971	0.142299	0.872813	0.928292
YER052C	885.934	1.10632	0.121287	8.63652e-21	2.78369e-18
YER053C	955.887	0.605426	0.218335	0.00120813	0.00769883
YER053C-A	2768.5	3.2749	0.590161	1.34834e-09	6.16212e-08
YER054C	494.98	-0.19376	0.249053	0.292552	0.475475
YER055C	464.915	0.422506	0.219712	0.0200077	0.0703775
YER056C	484.362	0.489472	0.318072	0.029854	0.0946793
YER056C-A	2503.8	-0.652396	0.270882	0.00299368	0.015942
YER057C	356.81	-0.881931	0.233982	1.98443e-05	0.000254025
YER058W	155.847	0.516488	0.171952	0.000802404	0.00546599
YER059W	380.228	-0.148806	0.126492	0.206261	0.377331
YER060W	145.567	0.082923	0.181634	0.595579	0.746791
YER060W-A	29.0088	-0.366663	0.279173	0.0721522	0.180498
YER061C	103.625	0.602701	0.242402	0.00283841	0.0153149
YER062C	1954.56	1.35761	0.340697	4.45416e-06	7.29339e-05
YER063W	336.462	-0.0789855	0.112614	0.458739	0.633144
YER064C	356.954	0.53246	0.168619	0.000465952	0.00350983
YER065C	258.744	-0.230893	0.213696	0.182002	0.346144
YER066C-A	10.4972	-1.38919	0.770321	0.00484113	0.0233258
YER066W	68.124	-0.279485	0.214107	0.109371	0.244091
YER067C-A	9.98064	1.23492	0.923301	0.00684398	0.0306154
YER067W	9439.88	0.58813	0.478919	0.0280258	0.0903315
YER068C-A	5.23716	-0.19672	0.372578	0.227867	0.403828
YER068W	304.02	-0.0469268	0.164259	0.743403	0.844795
YER069W	613.032	0.381734	0.148053	0.00468218	0.0226669
YER070W	445.129	-0.0730424	0.20328	0.657258	0.78907
YER071C	87.3204	0.298785	0.245289	0.113217	0.249135
YER072W	709.964	-0.137198	0.132813	0.261114	0.442634
YER073W	703.905	0.113872	0.236191	0.525106	0.692157
YER074W	3469.76	-1.17646	0.381993	0.000146201	0.00135247
YER074W-A	307.655	0.278263	0.215822	0.112513	0.248315
YER075C	92.7114	0.22037	0.230648	0.220915	0.395389
YER076C	81.3483	0.00188264	0.21861	0.989368	0.993589
YER076W-A	7.51754	0.0640861	0.329131	0.632348	0.772337
YER077C	179.113	0.525823	0.171925	0.000633941	0.00452662
YER078C	121.158	-0.236036	0.200028	0.156847	0.311153
YER078W-A	7.56041	0.0193306	0.318013	0.889402	0.937954
YER079C-A	0.493619	0.0242047	0.351826	0.548419
YER079W	672.171	0.313583	0.288061	0.118961	0.25834
YER080W	387.75	0.00843882	0.188913	0.958675	0.977673
YER081W	1150.01	-0.804299	0.183129	1.66326e-06	3.22049e-05
YER082C	170.856	0.297969	0.206206	0.081145	0.196961
YER083C	213.812	-0.315265	0.151066	0.0209065	0.0726153
YER084W	21.6627	0.302306	0.345437	0.151888	0.304711
YER084W-A	0.976394	0.0166294	0.348365	0.781786
YER085C	19.0292	-0.256774	0.403896	0.151728	0.304711
YER086W	351.307	0.534327	0.19267	0.00154452	0.00943038
YER087C-A	8.50896	-0.28081	0.395286	0.147685	0.299576
YER087C-B	811.063	-0.129478	0.0927502	0.147983	0.299587
YER087W	113.19	0.185794	0.208582	0.276334	0.460106
YER088C	1283.71	0.0807596	0.153549	0.562203	0.720128
YER088C-A	2.68694	-0.137137	0.375617	0.179515	0.342263
YER088W-B	11.626	1.84067	0.526601	2.96451e-05	0.000355974
YER089C	138.9	0.0234368	0.177754	0.879457	0.932928
YER090C-A	0.856766	-0.0250426	0.346568	0.7256
YER090W	486.928	-0.265675	0.154674	0.0556122	0.149348
YER091C	542.338	0.698348	0.132832	2.9071e-08	9.62328e-07
YER091C-A	2.80563	0.0609499	0.33938	0.593049	0.744839
YER092W	223.477	0.235219	0.184184	0.135648	0.281884
YER093C	162.084	0.538497	0.179415	0.00075772	0.00521966
YER093C-A	80.8578	-0.721986	0.233976	0.000328579	0.00264765
YER094C	959.508	-0.0421732	0.145591	0.74931	0.849144
YER095W	1195.76	0.313703	0.149748	0.0208199	0.0724028
YER096W	85.8314	-0.883593	0.224675	1.18842e-05	0.000164594
YER097W	13.7941	1.1346	0.459816	0.00097868	0.00641009
YER098W	284.9	0.727892	0.161124	1.14997e-06	2.39537e-05
YER099C	200.067	0.60209	0.162051	4.80239e-05	0.000529907
YER100W	585.597	-0.070348	0.122212	0.539727	0.703521
YER101C	173.146	-1.16047	0.342067	5.28594e-05	0.000575998
YER102W	1292.06	-1.33305	0.418831	8.98361e-05	0.000898949
YER103W	207172	0.270693	0.156473	0.0539169	0.146036
YER104W	85.9902	-0.545975	0.257031	0.00784613	0.0340778
YER105C	472.816	0.0549914	0.109936	0.596275	0.747063
YER106W	75.2362	0.161258	0.210372	0.343516	0.525791
YER107C	274.774	-0.1767	0.161066	0.217612	0.391038
YER107W-A	0.53045	-0.00666985	0.349684	0.94475
YER110C	347.068	-0.390354	0.206735	0.0242076	0.0810982
YER111C	178.895	-0.333422	0.192099	0.0421431	0.121623
YER112W	260.952	0.0189966	0.171188	0.901036	0.945419
YER113C	139.431	-0.257413	0.152699	0.0609774	0.159243
YER114C	269.044	0.0680594	0.138319	0.594527	0.746232
YER115C	114.758	-0.350594	0.198663	0.0363788	0.109154
YER116C	148.604	0.0854952	0.172621	0.569635	0.726249
YER117W	3139.64	-1.04936	0.421285	0.000933949	0.00617657
YER118C	118.073	-0.790047	0.173612	8.77375e-07	1.88528e-05
YER119C	259.275	-0.379986	0.182437	0.0167788	0.0617138
YER119C-A	2.12682	0.0391152	0.343587	0.670775
YER120W	558.119	-0.55515	0.185302	0.000714127	0.00498576
YER121W	22.4882	-0.028394	0.299519	0.845298	0.911374
YER122C	826.513	-0.0331082	0.0906329	0.706452	0.819843
YER123W	249.445	-0.431327	0.194139	0.00961483	0.0402081
YER124C	130.045	0.25277	0.366569	0.185355	0.35121
YER125W	426.019	-0.429944	0.150546	0.00171749	0.0103117
YER126C	108.122	0.256363	0.243469	0.170752	0.33027
YER127W	135.431	0.6216	0.315231	0.00816843	0.035203
YER128W	34.7267	0.0497407	0.249425	0.779719	0.869288
YER129W	392.713	-0.200576	0.151678	0.141503	0.290696
YER130C	1180.04	0.714608	0.204309	8.23463e-05	0.000834915
YER131W	786.17	-0.29059	0.47223	0.0754773	0.186455
YER132C	222.848	0.16067	0.178789	0.299363	0.481308
YER133W	1498.23	0.252176	0.126259	0.0322151	0.099942
YER133W-A	2.37928	0.213182	0.42483	0.0869135	0.207346
YER134C	227.075	0.548843	0.325739	0.0187464	0.0669403
YER135C	7.9808	0.335353	0.511752	0.0680676	0.172965
YER136W	1133.03	-0.0772615	0.121035	0.491481	0.662229
YER137C	67.9005	0.0432169	0.242725	0.807197	0.888918
YER137W-A	2.9444	5.16748	2.49086	0.000143406	0.00132862
YER138W-A	171.475	0.903929	0.212277	2.45611e-06	4.51688e-05
YER139C	129.558	0.367601	0.202027	0.0308772	0.0969205
YER140W	132.451	0.238063	0.167496	0.110185	0.244825
YER141W	744.554	-0.0491721	0.122899	0.668324	0.794413
YER142C	258.412	0.49079	0.227474	0.00929087	0.0391535
YER143W	329.425	0.0406746	0.20434	0.808756	0.890155
YER144C	440.156	-0.659006	0.189476	9.8522e-05	0.000973143
YER145C	1506.54	-2.20552	0.167275	7.11198e-41	1.45179e-37
YER145C-A	0.913676	0.00467378	0.345407	0.952635
YER146W	335.528	-0.153364	0.214626	0.372372	0.552691
YER147C	87.4361	0.427867	0.247837	0.0283223	0.0909046
YER147C-A	8.68253	0.095268	0.32225	0.540121	0.703521
YER148W	1065.37	-0.0651547	0.100141	0.493898	0.664778
YER148W-A	1.05272	-0.0395971	0.347448	0.611696
YER149C	600.485	0.999884	0.167841	3.05919e-10	1.60124e-08
YER150W	26176	1.20319	0.172522	2.89405e-13	2.60635e-11
YER151C	808.937	0.402241	0.131039	0.000965363	0.00635004
YER152C	105.306	-0.33941	0.286454	0.095237	0.221592
YER152W-A	1.39904	0.0169693	0.344366	0.831934
YER153C	14.6518	0.0629566	0.284831	0.716126	0.825058
YER154W	141.005	-0.0274992	0.203288	0.868744	0.926579
YER155C	624.208	0.114323	0.123884	0.324815	0.50602
YER156C	302.689	0.192669	0.169327	0.194791	0.362694
YER157W	377.591	-0.0545601	0.129349	0.651497	0.784153
YER158C	682.091	-0.0126389	0.15624	0.926757	0.962595
YER158W-A	25.6664	0.412748	0.364686	0.066206	0.16943
YER159C	1209.41	0.53542	0.161017	0.000261512	0.00219986
YER161C	596.004	0.0785485	0.103983	0.430756	0.606703
YER162C	148.539	0.0940156	0.174149	0.534879	0.700002
YER163C	431.203	-0.200015	0.167769	0.174197	0.335045
YER164W	434.094	0.28951	0.129874	0.0164231	0.0608441
YER165C-A	0.903281	-0.0151774	0.348763	0.851108
YER165W	827.503	-0.109377	0.127714	0.357424	0.539262
YER166W	424.636	0.117505	0.130198	0.331446	0.513088
YER167W	373.01	0.149688	0.142173	0.246704	0.425023
YER168C	168.784	0.110917	0.155289	0.426668	0.603863
YER169W	540.088	0.00784672	0.13469	0.947018	0.971914
YER170W	32.5136	0.180088	0.265864	0.337417	0.520096
YER171W	177.498	-0.175835	0.174318	0.243745	0.421335
YER172C	369.999	0.190551	0.142814	0.141421	0.290696
YER172C-A	0.0970737	-0.0115887	0.353142	0.912568
YER173W	166.542	0.0218488	0.168923	0.883623	0.934919
YER174C	151.761	-1.6937	0.21326	1.82183e-16	2.93603e-14
YER175C	105.987	0.0955583	0.193601	0.554378	0.714266
YER175W-A	8.87482	-0.44401	0.578251	0.0565208	0.151084
YER176W	502.909	0.145765	0.153291	0.291553	0.474732
YER177W	11816.1	0.131011	0.134789	0.293136	0.475919
YER178W	1513.25	0.154425	0.0960537	0.0946307	0.220349
YER179W	59.1565	0.508272	0.272698	0.0156818	0.0586295
YER180C	166.18	0.119557	0.157048	0.394661	0.573424
YER180C-A	61.5672	0.024279	0.19079	0.878992	0.932596
YER181C	19.0616	1.15842	0.474334	0.00105225	0.0068046
YER182W	224.171	0.569619	0.210894	0.00170938	0.0102832
YER183C	157.628	0.0139039	0.142015	0.916299	0.955754
YER184C	238.781	-0.874129	0.24194	3.73075e-05	0.000432448
YER185W	52.3228	-0.711421	0.37537	0.00729437	0.0322067
YER186C	179.753	-0.264178	0.152756	0.0545118	0.147062
YER187W	52.1771	1.16952	0.289516	4.75848e-06	7.64854e-05
YER188C-A	3.33204	-0.0407145	0.334459	0.723383	0.830365
YER188W	81.0326	0.119433	0.200573	0.471288	0.642734
YER189W	2.97361	0.0967038	0.349608	0.403482	0.581201
YER190C-A	0
YER190C-B	0
YER190W	3.78	0.100389	0.349888	0.390776	0.569709
YFL001W	132.847	0.0274824	0.172461	0.855975	0.919487
YFL002C	188.965	0.354931	0.226088	0.0515059	0.140814
YFL003C	89.0395	0.640727	0.247849	0.00187844	0.0110514
YFL004W	360.955	0.199217	0.123179	0.0838335	0.201886
YFL005W	690.328	-0.314111	0.148089	0.0195948	0.0694837
YFL007W	597.02	0.535404	0.135652	2.18202e-05	0.00027552
YFL008W	485.254	-0.140327	0.185574	0.373605	0.553717
YFL009W	518.804	-0.0379818	0.111894	0.713547	0.82346
YFL010C	586.951	-0.257181	0.172462	0.0876704	0.20834
YFL010W-A	15.504	0.361337	0.423739	0.0935756	0.218557
YFL011W	70.6527	-0.0831191	0.24345	0.640429	0.777128
YFL012W	7.70684	2.01021	0.727363	0.000405677	0.00312892
YFL012W-A	2.03532	-0.0535904	0.343113	0.594171
YFL013C	481.916	-0.178352	0.137144	0.157437	0.312037
YFL013W-A	4.07818	0.0335341	0.322912	0.80347	0.885582
YFL014W	34030.3	2.0419	0.395199	1.34332e-08	4.78283e-07
YFL015C	31.6784	1.52442	0.405551	1.23977e-05	0.000169744
YFL015W-A	26.8409	1.09386	0.439744	0.000946057	0.00623644
YFL016C	12233.5	0.279313	0.166911	0.0611881	0.159657
YFL017C	86.3673	0.242935	0.244977	0.190631	0.357997
YFL017W-A	102.262	-0.137118	0.221085	0.429512	0.605788
YFL018C	1323.46	-0.228377	0.141482	0.0755568	0.186577
YFL019C	8.86923	0.268621	0.405065	0.147184	0.298858
YFL020C	84.9471	0.0850797	0.209311	0.617737	0.762646
YFL021C-A	12.0026	-0.337607	0.431644	0.105678	0.238335
YFL021W	219.314	-0.513421	0.234755	0.00764536	0.0334191
YFL022C	491.762	-0.694025	0.175672	1.47e-05	0.000195278
YFL023W	106.418	0.686465	0.283248	0.00244118	0.0136279
YFL024C	300.142	0.511589	0.167409	0.000703472	0.00492913
YFL025C	166.536	-0.0731126	0.202032	0.66245	0.791314
YFL026W	119.936	-0.320287	0.240571	0.087495	0.208183
YFL027C	224.582	0.175594	0.149944	0.195817	0.363865
YFL028C	200.209	0.299746	0.181134	0.05633	0.150771
YFL029C	220.19	0.24835	0.189	0.122782	0.263922
YFL030W	63.1345	0.172825	0.205775	0.305555	0.48751
YFL031C-A	0.785188	0.0143502	0.348712	0.813024
YFL031W	7149	-0.135935	0.109892	0.189777	0.356938
YFL032W	4.46474	0.00906895	0.316193	0.950144	0.973337
YFL033C	436.04	-0.679014	0.201297	0.00014091	0.00131344
YFL034C-A	136.965	-0.246001	0.359324	0.197098	0.365323
YFL034C-B	147.475	0.358166	0.203148	0.0357402	0.108139
YFL034W	234.062	0.010649	0.154103	0.939898	0.968638
YFL036W	860.839	-0.59513	0.124582	4.61001e-07	1.11148e-05
YFL037W	1731.16	-0.36408	0.10112	0.000153559	0.00140989
YFL038C	1903	0.126841	0.127425	0.289529	0.473704
YFL039C	9525.27	-0.14133	0.0747508	0.0417871	0.120942
YFL040W	13.61	-0.795657	0.486807	0.0100355	0.0416703
YFL041W	342.039	-0.625582	0.155776	1.32068e-05	0.000178147
YFL041W-A	22.0106	-0.0297058	0.260143	0.863573	0.923436
YFL042C	188.655	0.124392	0.230183	0.484148	0.654773
YFL044C	159.707	-0.220188	0.230148	0.221519	0.395641
YFL045C	1460.79	-0.791303	0.125249	4.2755e-11	2.67175e-09
YFL046W	211.89	0.111264	0.175326	0.463597	0.63679
YFL047W	331.935	-0.00430702	0.126688	0.969958	0.982796
YFL048C	681.57	0.0872624	0.137958	0.490253	0.66101
[truncated: 4,601 more rows]

## Sheet: wang_rrp6d25_wt25_LFC
featureSystematicName	baseMean	log2FoldChange	lfcSE	pvalue	padj
Q0010	0
Q0017	0
Q0032	0
Q0045	0.0409243	0.00694897	0.288607	0.922536	0.961343
Q0050	0
Q0055	0
Q0060	0
Q0065	0
Q0070	0
Q0075	0
Q0080	0
Q0085	0
Q0092	0
Q0105	0.156384	0.0113523	0.288811	0.845687	0.921676
Q0110	0
Q0115	0
Q0120	0
Q0130	0.192288	-0.0119503	0.288986	0.584884	0.76115
Q0140	0
Q0142	0
Q0143	0
Q0144	0
Q0160	0.187264	0.0128369	0.288889	0.780282	0.885873
Q0182	0
Q0250	0.0781921	0.00863298	0.288664	0.928018	0.962204
Q0255	0
Q0275	0.0409243	0.00694897	0.288607	0.922536	0.961343
Q0297	0
YAL001C	346.436	0.080131	0.1028	0.401493	0.604861
YAL002W	193.323	-0.00617476	0.148664	0.959725	0.980209
YAL003W	18388.7	-0.134893	0.0931701	0.124426	0.269097
YAL004W	0.536739	0.00344166	0.287019	0.922602	0.961343
YAL005C	4396.14	0.658226	0.326225	0.0045585	0.0201556
YAL007C	1048.92	-0.445935	0.0727711	2.82735e-10	7.80543e-09
YAL008W	206.163	0.176372	0.150778	0.173027	0.34287
YAL009W	189.385	-0.0824376	0.123336	0.459789	0.659591
YAL010C	156.188	-0.00467621	0.130311	0.9665	0.983243
YAL011W	180.689	-0.158645	0.14624	0.208257	0.39302
YAL012W	1281.17	-0.102959	0.0762126	0.159426	0.323256
YAL013W	218.144	-0.0109553	0.127699	0.921289	0.961343
YAL014C	258.323	-0.263095	0.142917	0.0350269	0.102433
YAL015C	228.219	0.0556789	0.118766	0.604104	0.775539
YAL016C-A	2.69952	0.141578	0.325139	0.120338	0.262276
YAL016C-B	0
YAL016W	1213.62	0.0867669	0.0709072	0.206784	0.39082
YAL017W	239.556	0.250234	0.132027	0.034113	0.100123
YAL018C	0.64172	-0.0135212	0.286046	0.736393	0.864281
YAL019W	660.03	-0.0783695	0.0825217	0.329639	0.533433
YAL019W-A	0.567665	0.00430239	0.286299	0.978648	0.987977
YAL020C	182.834	-0.0361991	0.127742	0.7538	0.869968
YAL021C	618.335	0.083982	0.133453	0.478576	0.676499
YAL022C	535.789	-0.119047	0.101537	0.208374	0.39302
YAL023C	1819.15	-0.483715	0.0876868	8.10095e-09	1.67075e-07
YAL024C	162.905	-0.100709	0.133548	0.393571	0.595845
YAL025C	1527.58	-0.0784367	0.074362	0.274013	0.471959
YAL026C	515.551	-0.155236	0.103026	0.105483	0.237347
YAL026C-A	2.44374	0.058463	0.288875	0.382427	0.585005
YAL027W	178.505	0.114455	0.139137	0.348199	0.55267
YAL028W	45.3986	0.122892	0.235605	0.411193	0.614033
YAL029C	723.114	0.055327	0.100863	0.566903	0.746097
YAL030W	248.668	0.387471	0.129323	0.000981796	0.00560778
YAL031C	243.724	0.155581	0.120008	0.154986	0.316838
YAL031W-A	0.612554	0.0234195	0.287641	0.63512	0.799199
YAL032C	175.817	-0.306082	0.136583	0.0115812	0.0424506
YAL033W	297.978	0.511606	0.127534	1.36496e-05	0.000134415
YAL034C	115.815	0.035152	0.145113	0.779058	0.885503
YAL034C-B	0.257323	0.017623	0.288984	0.716355	0.851776
YAL034W-A	130.657	0.0758795	0.13997	0.536692	0.722715
YAL035W	3663.5	-0.0949726	0.0962933	0.294339	0.495939
YAL036C	1165.08	-0.0197237	0.0729167	0.781712	0.887186
YAL037C-A	1.47451	0.118141	0.319286	0.0384781	0.110084
YAL037C-B	5.23071	-0.128865	0.317144	0.127412	0.273721
YAL037W	64.7998	0.808849	0.256276	0.000180552	0.00129166
YAL038W	40714.5	-0.57871	0.0907104	3.48793e-11	1.16144e-09
YAL039C	189.172	-0.36799	0.162784	0.00835004	0.0324361
YAL040C	398.972	-0.121075	0.103539	0.213724	0.400608
YAL041W	572.48	-0.119655	0.091456	0.166786	0.334504
YAL042C-A	0.269229	0.0109843	0.288467	0.892311	0.946961
YAL042W	1693.07	-0.32661	0.10972	0.00130431	0.00711042
YAL043C	359.022	-0.0503964	0.1253	0.654455	0.811784
YAL044C	910.246	1.92405	0.125505	3.83745e-54	1.77071e-51
YAL044W-A	286.047	0.0367329	0.111142	0.720351	0.854175
YAL045C	1.45013	0.0921306	0.306548	0.0706399	0.175851
YAL046C	140.047	0.081116	0.150647	0.53219	0.718785
YAL047C	160.074	-0.0190775	0.135113	0.872968	0.936801
YAL047W-A	3.50306	-0.0198951	0.279829	0.778472	0.885375
YAL048C	120.054	0.350338	0.198265	0.0267583	0.0829457
YAL049C	384.087	-0.157279	0.109132	0.118016	0.258963
YAL051W	294.193	-0.0789639	0.132943	0.500896	0.695354
YAL053W	578.06	-0.057352	0.103077	0.549941	0.733977
YAL054C	50.865	0.0805088	0.203251	0.580747	0.757751
YAL055W	139.838	0.363356	0.181933	0.0160219	0.0554273
YAL056C-A	0.481315	0.0248825	0.289099	0.689493	0.834664
YAL056W	462.829	0.00789727	0.0944269	0.930286	0.96324
YAL058W	230.023	-0.190937	0.119658	0.0780804	0.190124
YAL059C-A	4.11725	0.0799836	0.287763	0.382925	0.585629
YAL059W	655.238	-0.210297	0.141895	0.0895556	0.210875
YAL060W	847.762	0.617993	0.132544	5.02016e-07	6.79879e-06
YAL061W	75.6413	0.153323	0.207274	0.31433	0.518145
YAL062W	24.3533	0.149817	0.256907	0.324477	0.527751
YAL063C	14.8715	-0.165593	0.303722	0.217196	0.404698
YAL063C-A	7.21169	0.284155	0.448539	0.0572453	0.150449
YAL064C-A	0.384565	-0.0263828	0.289225	0.403518	0.607063
YAL064W	1.21602	0.0921391	0.305731	0.0885486	0.209303
YAL064W-B	7.49283	0.0568446	0.269326	0.610676	0.780409
YAL065C	0.318221	0.0112946	0.288449	0.888105	0.943922
YAL066W	0.375299	0.00996645	0.28832	0.867089	0.933986
YAL067C	9.99909	0.0776505	0.276928	0.475834	0.673655
YAL067W-A	0
YAL068C	0.674997	0.00498852	0.286373	0.91532	0.959742
YAL068W-A	0
YAL069W	0
YAR002C-A	2022.5	-0.15781	0.0665936	0.0141234	0.049802
YAR002W	813.389	-0.0370219	0.0749536	0.599736	0.772467
YAR003W	446.746	-0.0765405	0.0893064	0.366337	0.568742
YAR007C	702.354	-0.294218	0.092148	0.000728939	0.00429257
YAR008W	270.749	-0.428067	0.150589	0.00126838	0.00696303
YAR014C	719.301	0.0779729	0.0905189	0.363652	0.565935
YAR015W	978.663	-0.189542	0.0909481	0.0275333	0.0846977
YAR018C	194.994	-0.108844	0.132716	0.354927	0.559226
YAR019C	115.885	0.0272913	0.15389	0.832366	0.91639
YAR019W-A	6.11129	0.0599207	0.279785	0.52852	0.715323
YAR020C	17.7786	0.621611	0.557531	0.0206118	0.0682132
YAR023C	35.8058	0.143022	0.231312	0.353852	0.558486
YAR027W	409.873	0.275862	0.106647	0.00551805	0.0235136
YAR028W	247.249	-0.0236907	0.140858	0.845317	0.921676
YAR029W	51.3224	0.318489	0.274302	0.0767068	0.187486
YAR030C	13.1175	0.100031	0.262947	0.460157	0.659719
YAR031W	35.0075	-1.84895	0.330647	1.35685e-09	3.28286e-08
YAR033W	107.057	-0.162033	0.159566	0.224823	0.413424
YAR035C-A	0.0926156	-0.00141926	0.288744	0.754286	0.869968
YAR035W	7.2938	-0.106467	0.297552	0.268995	0.466408
YAR042W	322.954	-0.083483	0.140157	0.499797	0.694192
YAR047C	2.37756	-0.0412664	0.285197	0.532789	0.719143
YAR050W	31.6073	1.14021	0.371923	0.000163191	0.00118672
YAR053W	2.50787	0.0751798	0.291433	0.336346	0.540361
YAR060C	0
YAR064W	0.119116	0.0104976	0.288752	0.912808	0.957986
YAR066W	0.139938	-0.00435483	0.2883	0.757738	0.872391
YAR068W	0.269229	0.0109843	0.288467	0.892311	0.946961
YAR069C	0
YAR070C	2.31216	0.181482	0.368405	0.0113278	0.0418768
YAR071W	243.459	-0.0982147	0.208964	0.504211	0.697474
YAR073W	27.5133	3.13938	0.502214	4.50923e-11	1.45423e-09
YAR075W	5.44411	2.39033	0.975528	0.00159765	0.00854374
YBL001C	859.918	0.456013	0.105606	4.3695e-06	4.91759e-05
YBL002W	4716.01	-0.145296	0.0711219	0.0343274	0.100615
YBL003C	4655.55	-0.11881	0.0837592	0.13309	0.282817
YBL004W	811.712	0.394097	0.157693	0.00400898	0.0181486
YBL005W	321.317	-0.196977	0.112794	0.0562936	0.148857
YBL006C	615.376	0.00504554	0.131816	0.968465	0.983847
YBL006W-A	2.67853	0.00775104	0.278416	0.924544	0.962073
YBL007C	779.536	0.00507451	0.114676	0.968314	0.983847
YBL008W	214.825	-0.203476	0.135564	0.089959	0.211539
YBL008W-A	0.45983	0.0370578	0.290962	0.364998	0.567209
YBL009W	290.023	-0.239112	0.127577	0.0366043	0.106085
YBL010C	176.995	-0.231516	0.128293	0.0433699	0.121233
YBL011W	580.152	-0.0752136	0.0918805	0.386191	0.588256
YBL012C	0.252246	0.0201157	0.289044	0.705837	0.845956
YBL013W	11.9652	-0.0498125	0.257576	0.680729	0.829562
YBL014C	312.579	-0.125701	0.11549	0.232959	0.424758
YBL015W	178.113	0.272323	0.14898	0.0357005	0.104119
YBL016W	673.348	0.488791	0.0943742	5.88369e-08	9.7458e-07
YBL017C	890.768	0.12946	0.0999742	0.16639	0.334021
YBL018C	311.807	-0.0877822	0.136506	0.446809	0.647172
YBL019W	122.193	0.132391	0.162092	0.326718	0.529769
YBL020W	580.159	-0.465802	0.0906511	7.88731e-08	1.26119e-06
YBL021C	176.143	0.105036	0.151905	0.416409	0.618392
YBL022C	862.695	0.112275	0.091556	0.195691	0.37568
YBL023C	322.584	-0.179273	0.104254	0.0644786	0.163961
YBL024W	1326.82	-0.204398	0.0691758	0.00237729	0.01175
YBL025W	141.721	-0.121766	0.137696	0.314511	0.51817
YBL026W	676.991	-0.120518	0.0899876	0.158556	0.322098
YBL027W	20169.7	-0.36435	0.0835589	5.24422e-06	5.80097e-05
YBL028C	993.316	0.0413292	0.121825	0.709319	0.847927
YBL029C-A	150.342	0.694534	0.171348	7.0562e-06	7.57194e-05
YBL029W	65.1032	1.27414	0.243455	1.27314e-08	2.49228e-07
YBL030C	1684.31	0.144913	0.133089	0.218156	0.405783
YBL031W	162.357	-0.255438	0.139726	0.0373041	0.107775
YBL032W	904.852	-0.429887	0.0855171	1.51298e-07	2.24181e-06
YBL033C	432.72	0.380449	0.131425	0.00132502	0.00721725
YBL034C	186.669	-0.129764	0.128098	0.255174	0.451748
YBL035C	227.772	-0.0838836	0.124113	0.449999	0.650334
YBL036C	862.561	-0.062762	0.0908319	0.48244	0.678842
YBL037W	196.931	0.139619	0.124128	0.217913	0.405683
YBL038W	363.85	-0.103808	0.11584	0.325885	0.529081
YBL039C	1737.18	-0.344441	0.0757141	2.26056e-06	2.72957e-05
YBL039C-A	0
YBL039W-B	79.591	0.162296	0.213148	0.292649	0.494799
YBL040C	1042.48	-0.130505	0.0931385	0.136112	0.287066
YBL041W	1677.8	0.215297	0.0607699	0.000280929	0.00189239
YBL042C	503.699	-0.579572	0.137233	4.27673e-06	4.85548e-05
YBL043W	61.4833	1.06867	0.402416	0.000483779	0.00302538
YBL044W	3.57087	-0.0670229	0.285289	0.426093	0.628569
YBL045C	928.328	0.230065	0.0921196	0.00832905	0.0323935
YBL046W	271.268	-0.0314642	0.106145	0.750298	0.869968
YBL047C	916.507	0.0488388	0.0901825	0.566222	0.74588
YBL048W	2.76695	-0.0274977	0.279787	0.710841	0.848648
YBL049W	5.61614	-0.0528388	0.283009	0.517022	0.706571
YBL050W	842.434	-0.181413	0.0828862	0.0227009	0.0733972
YBL051C	933.694	-0.0766438	0.0884724	0.362774	0.565301
YBL052C	463.295	-0.25469	0.0991079	0.00597626	0.0250043
YBL053W	2.2805	0.0107722	0.279567	0.881786	0.94067
YBL054W	624.833	-0.0222461	0.104258	0.817962	0.908846
YBL055C	353.802	-0.389929	0.104973	7.16369e-05	0.000580563
YBL056W	1695.28	-0.249271	0.0768485	0.000730476	0.0042977
YBL057C	666.117	-0.275363	0.0956287	0.00215487	0.0108078
YBL058W	1361.26	-0.10609	0.0740775	0.137866	0.289819
YBL059C-A	267.112	0.07091	0.120612	0.513294	0.704607
YBL059W	89.3348	0.289659	0.198379	0.0628157	0.161669
YBL060W	233.585	0.0284243	0.130824	0.81161	0.90418
YBL061C	602.503	-0.0402878	0.110033	0.690663	0.835354
YBL062W	0.0950737	-0.0014059	0.288744	0.754286	0.869968
YBL063W	220.117	0.0429318	0.117546	0.691735	0.835568
YBL064C	518.281	0.96732	0.126332	2.26368e-15	1.26064e-13
YBL065W	1.56307	0.0491692	0.289402	0.352573	0.557557
YBL066C	82.7792	0.151548	0.173261	0.284628	0.48476
YBL067C	434.474	-0.388207	0.106016	9.11313e-05	0.000712722
YBL068W	553.036	-0.0742701	0.0890996	0.380354	0.582411
YBL068W-A	0
YBL069W	192.134	0.54196	0.174129	0.000359954	0.00234325
YBL070C	7.47742	0.317464	0.492804	0.04654	0.127556
YBL071C	4.74274	1.77375	1.1311	0.00790016	0.0310621
YBL071C-B	1.07557	-0.0693284	0.295668	0.216127	0.403636
YBL071W-A	258.724	-0.135019	0.127475	0.236644	0.43014
YBL072C	9027.38	-0.572994	0.0844154	1.90463e-12	7.54841e-11
YBL073W	0.21419	0.0129874	0.288704	0.892956	0.947024
YBL074C	69.1096	0.0275217	0.183355	0.844749	0.921676
YBL075C	263.254	0.0057214	0.120801	0.961647	0.981086
YBL076C	5031.47	-0.0343671	0.0815638	0.618432	0.785696
YBL077W	1.43886	-0.0482029	0.287719	0.435229	0.636537
YBL078C	73.207	0.9303	0.254604	2.73833e-05	0.000248799
YBL079W	654.384	-0.00316565	0.0785423	0.958684	0.979959
YBL080C	128.657	-0.085098	0.152841	0.511215	0.70292
YBL081W	454.883	-0.0467088	0.0954573	0.602058	0.773921
YBL082C	207.029	-0.436239	0.136755	0.000386679	0.00248058
YBL083C	0
YBL084C	231.212	-0.142495	0.12644	0.209048	0.393774
YBL085W	676.27	-0.443578	0.0873652	1.18731e-07	1.79626e-06
YBL086C	262.791	0.255776	0.138566	0.0361457	0.104944
YBL087C	7117.97	-0.439251	0.0970842	1.88573e-06	2.31154e-05
YBL088C	203.491	0.169331	0.147608	0.185118	0.36061
YBL089W	216.553	-0.142184	0.133216	0.223919	0.412348
YBL090W	298.271	-0.263033	0.129631	0.0232485	0.0748681
YBL091C	1462.9	-0.480755	0.0701318	2.12119e-12	8.30477e-11
YBL091C-A	113.664	0.0350752	0.152495	0.787495	0.890994
YBL092W	20461.3	-0.450265	0.0748952	5.44957e-10	1.41382e-08
YBL093C	569.793	-0.115384	0.0854969	0.155984	0.318174
YBL094C	3.99699	0.0920063	0.293329	0.313043	0.517334
YBL095W	140.241	-0.0691645	0.138215	0.5668	0.746097
YBL096C	2.47328	0.0543008	0.2849	0.48847	0.683546
YBL097W	76.2326	0.0800879	0.16776	0.56039	0.740835
YBL098W	245.975	1.08906	0.125808	3.37469e-19	2.90674e-17
YBL099W	2418.31	0.363377	0.0987957	9.45879e-05	0.000733539
YBL100C	0.16917	0.00730783	0.288608	0.928015	0.962204
YBL100W-C	0.554162	0.0298814	0.289431	0.625932	0.791916
YBL101C	145.133	0.147134	0.155502	0.265073	0.462678
YBL102W	657.246	0.17115	0.0991019	0.0646802	0.164307
YBL103C	327.889	0.257607	0.117394	0.0164411	0.0567056
YBL104C	222.44	0.00993266	0.124699	0.930588	0.96324
YBL105C	505.663	-0.263732	0.0957541	0.00344286	0.0159374
YBL106C	94.9084	-0.330383	0.17949	0.0248328	0.0785911
YBL107C	388.517	0.369717	0.111796	0.000365303	0.00236696
YBL107W-A	0
YBL108C-A	0.219991	-0.0166251	0.289077	0.511019	0.70292
YBL108W	0.907563	0.0104453	0.288641	0.876774	0.938144
YBL109W	3.76545	-0.00822192	0.277623	0.910273	0.956623
YBL111C	2.33784	0.0272287	0.282011	0.687948	0.834111
YBL112C	0
YBL113C	109.117	0.0168942	0.168378	0.902413	0.951769
YBL113W-A	0.317493	0.0113527	0.288445	0.887324	0.943558
YBR001C	242.559	0.627867	0.136404	7.47909e-07	9.8401e-06
YBR002C	466.251	0.0326003	0.0984054	0.725489	0.857551
YBR003W	386.908	-0.0988121	0.118346	0.347672	0.552324
YBR004C	280.028	0.101046	0.117007	0.345287	0.549127
YBR005W	119.604	0.420961	0.160203	0.00257903	0.012612
YBR006W	160.271	-0.0397296	0.141815	0.753943	0.869968
YBR007C	194.983	-0.0983648	0.127412	0.38799	0.589745
YBR008C	380.268	-0.0614035	0.263288	0.60586	0.776998
YBR009C	6666.42	0.165511	0.0720662	0.017476	0.0597013
YBR010W	6264.87	-0.0849519	0.0931692	0.332875	0.537056
YBR011C	7145.37	-0.277068	0.0846898	0.000543742	0.00334212
YBR012C	41.6605	0.684266	0.298656	0.00267909	0.0129835
YBR013C	81.0633	0.672251	0.221637	0.000331612	0.00218371
YBR014C	547.778	0.226999	0.100158	0.0154234	0.0537987
YBR015C	917.899	-0.162456	0.0862263	0.0472076	0.128839
YBR016W	569.554	-0.111676	0.0974078	0.221502	0.408823
YBR017C	928.213	0.126288	0.0764715	0.0866409	0.205999
YBR018C	14.4197	-0.66351	0.616035	0.015498	0.0539132
YBR019C	13.0883	0.117197	0.282717	0.349405	0.553904
YBR020W	31.809	-0.24065	0.258745	0.149531	0.308419
YBR021W	216.872	0.128463	0.145599	0.30924	0.51236
YBR022W	214.875	0.18132	0.1404	0.135361	0.28595
YBR023C	699.26	-0.316768	0.0794417	3.22736e-05	0.000286778
YBR024W	165.795	-0.524529	0.159978	0.000205449	0.00144891
YBR025C	6796.77	-0.146738	0.0838539	0.0646026	0.164175
YBR026C	469.466	-0.0112074	0.101001	0.904688	0.953391
YBR027C	0.791781	0.0402512	0.290648	0.461909	0.661332
YBR028C	413.037	0.0306032	0.0998847	0.743292	0.868451
YBR029C	690.564	-0.533272	0.111704	4.0691e-07	5.62878e-06
YBR030W	388.32	-0.131864	0.0931348	0.133325	0.28313
YBR031W	15728	-0.303809	0.136421	0.0114968	0.0422596
YBR032W	7.49182	1.45255	0.744265	0.00302541	0.0144025
YBR033W	10.9632	0.007956	0.262099	0.964726	0.982521
YBR034C	1635.33	-0.150661	0.106499	0.1291	0.276521
YBR035C	675.747	-0.0707416	0.0811988	0.362682	0.565301
YBR036C	1058.53	-0.152809	0.085883	0.0616659	0.159472
YBR037C	211.11	-0.50089	0.174532	0.00088533	0.00510646
YBR038W	382.841	-0.10367	0.145277	0.408412	0.611435
YBR039W	1100.63	-0.142298	0.0869073	0.0833774	0.200442
YBR040W	53.7777	-0.0256603	0.268102	0.798995	0.897186
YBR041W	617.236	-0.110617	0.0862461	0.178196	0.350696
YBR042C	457.462	-0.217147	0.102929	0.0234254	0.0752503
YBR043C	451.968	0.105317	0.100819	0.264685	0.462427
YBR044C	315.457	-0.227601	0.110249	0.0248623	0.0785911
YBR045C	42.6199	0.0436089	0.201314	0.765662	0.877293
YBR046C	240.751	0.273177	0.142348	0.0281899	0.0862656
YBR047W	89.1152	0.671695	0.239849	0.000707865	0.00419053
YBR048W	3869.92	-0.440773	0.0887266	1.901e-07	2.79738e-06
YBR049C	622.591	0.0666656	0.0873991	0.426002	0.628569
YBR050C	28.2035	0.32165	0.338715	0.082907	0.199694
YBR051W	1.86112	0.138342	0.331684	0.0266761	0.08281
YBR052C	664.993	0.0402446	0.104898	0.676835	0.827199
YBR053C	323.87	-0.0162992	0.122056	0.882605	0.940875
YBR054W	464.385	5.11733	0.575022	2.31536e-20	2.10665e-18
YBR055C	432.514	0.0509869	0.0925636	0.562235	0.742596
YBR056C-B	0.94121	0.0295976	0.287664	0.560488	0.740835
YBR056W	360.343	0.201968	0.125467	0.0743793	0.183034
YBR056W-A	56.9707	0.991721	0.252482	7.26389e-06	7.76899e-05
YBR057C	435.02	-0.408258	0.102318	2.16287e-05	0.000202495
YBR058C	520.776	-0.0248622	0.0906124	0.771319	0.881152
YBR058C-A	655.846	0.212038	0.0968148	0.0197285	0.0660342
YBR059C	449.151	-0.0990691	0.116281	0.351086	0.555749
YBR060C	321.654	-0.170883	0.0998693	0.0675989	0.170382
YBR061C	566.369	0.127775	0.092498	0.145066	0.30123
YBR062C	272.425	0.279196	0.124538	0.0129663	0.0464943
YBR063C	237.744	0.282697	0.125194	0.0128122	0.0461611
YBR064W	0.371398	0.0185201	0.288805	0.776694	0.884109
YBR065C	128.257	0.107011	0.155142	0.417548	0.619463
YBR066C	172.528	-0.678833	0.152654	1.19121e-06	1.50886e-05
YBR067C	3188.09	-0.843568	0.157304	8.74471e-09	1.78768e-07
YBR068C	3106.57	0.955832	0.0797899	4.61349e-34	9.03126e-32
YBR069C	2343.3	-0.183165	0.0747955	0.0108313	0.0403193
YBR070C	267.768	-0.215366	0.117549	0.0444182	0.123283
YBR071W	330.46	0.00396374	0.112791	0.97064	0.98486
YBR072C-A	14.9051	2.31662	0.659564	4.19791e-05	0.000364496
YBR072W	116.356	0.219441	0.217307	0.166119	0.33386
YBR073W	669.698	-0.135363	0.0858228	0.0974629	0.223922
YBR074W	545.884	0.00288312	0.0820579	0.974735	0.987031
YBR076C-A	85.7898	0.672516	0.220394	0.00030942	0.00205432
YBR076W	3.06105	0.104726	0.30194	0.233106	0.424906
YBR077C	257.949	-0.032743	0.113232	0.752393	0.869968
YBR078W	8368.31	-0.386689	0.0650042	1.31019e-09	3.18189e-08
YBR079C	3290.79	-0.106251	0.0998256	0.252842	0.449174
YBR080C	731.668	-0.075157	0.0851875	0.355165	0.559328
YBR081C	394.739	0.0423266	0.0984968	0.646847	0.806529
YBR082C	4767.44	0.176861	0.0629021	0.00543286	0.0231965
YBR083W	682.121	0.233399	0.130803	0.045345	0.12508
YBR084C-A	13975.1	-0.337907	0.0847058	2.91657e-05	0.000263143
YBR084W	1601.31	-0.242892	0.0917147	0.00506516	0.0219016
YBR085C-A	497.349	0.745076	0.143089	2.50809e-08	4.53844e-07
YBR085W	138.933	-1.46502	0.233272	2.1495e-11	7.38606e-10
YBR086C	1068.46	-0.044398	0.0756893	0.546661	0.731751
YBR087W	407.734	-0.00664597	0.101139	0.943034	0.970682
YBR088C	1071.18	-0.42074	0.101556	1.10591e-05	0.000112153
YBR089C-A	132.344	0.240286	0.150544	0.0643752	0.163868
YBR089W	3.68262	0.0666949	0.285057	0.448248	0.648398
YBR090C	60.922	0.123314	0.185177	0.398412	0.601482
YBR091C	183.258	0.121122	0.134938	0.312439	0.516731
YBR092C	1582.86	-0.23101	0.128705	0.0441057	0.122706
YBR093C	410.555	0.0767927	0.197891	0.592757	0.7677
YBR094W	385.677	-0.081081	0.0948139	0.362895	0.565301
YBR095C	230.097	0.064108	0.127587	0.575915	0.753272
YBR096W	794.168	0.0468205	0.0895625	0.581636	0.758744
YBR097W	123.006	0.0625906	0.153369	0.63186	0.796452
YBR098W	102.851	-0.306902	0.178898	0.0363565	0.105509
YBR099C	69.6558	1.18481	0.312372	1.03962e-05	0.000106264
YBR101C	1507.4	0.408271	0.139808	0.00112185	0.00628485
YBR102C	291.643	-0.0441973	0.107574	0.658686	0.814687
YBR103C-A	1.78819	0.190488	0.379606	0.00763655	0.030161
YBR103W	307.999	-0.0726639	0.108898	0.469859	0.66938
YBR104W	758.1	0.141009	0.0992936	0.13023	0.278295
YBR105C	306.524	1.09069	0.177299	6.99649e-11	2.19404e-09
YBR106W	4126.96	-0.598397	0.0738448	9.93052e-17	6.54604e-15
YBR107C	105.256	-0.0263679	0.146257	0.834254	0.917056
YBR108W	139.626	-0.0439132	0.157295	0.737704	0.864976
YBR109C	1981	0.0188547	0.0694645	0.779884	0.885734
YBR109W-A	21.3404	-0.000299433	0.224288	0.992751	0.996058
YBR110W	602.972	-0.0819806	0.0843379	0.308253	0.51138
YBR111C	784.522	0.140036	0.0880539	0.0944361	0.219051
YBR111W-A	278.904	0.339351	0.152115	0.0103512	0.0387869
YBR112C	452.306	0.0569133	0.197778	0.69811	0.840057
YBR113W	0.0523393	-0.00132208	0.288745	0.754286	0.869968
YBR114W	123.872	0.696061	0.174633	9.46641e-06	9.8475e-05
YBR115C	0
YBR116C	1.6335	0.0164175	0.28267	0.79148	0.893691
YBR117C	13.0526	0.46031	0.54681	0.037551	0.108343
YBR118W	21645.8	-0.303016	0.102518	0.0015477	0.00832483
YBR119W	317.14	0.0487427	0.115058	0.644088	0.804487
YBR120C	159.163	-0.168321	0.147712	0.184041	0.359078
YBR121C	4399.59	-0.307679	0.053277	3.91393e-09	8.65891e-08
YBR121C-A	0
YBR122C	515.35	-0.100916	0.104595	0.298647	0.499823
YBR123C	243.7	0.0414689	0.118245	0.700926	0.842102
YBR124W	1.29724	0.106088	0.313165	0.0458669	0.126246
YBR125C	397.271	0.107272	0.0943433	0.228882	0.419335
YBR126C	1240.26	0.759427	0.117961	1.47294e-11	5.11569e-10
YBR126W-A	0.405855	-0.00226071	0.288714	0.60809	0.778028
YBR126W-B	0
YBR127C	3272.46	-0.0440998	0.100531	0.645797	0.805869
YBR128C	39.0235	-0.262995	0.259132	0.120411	0.262346
YBR129C	281.203	-0.594051	0.110718	1.55444e-08	2.97972e-07
YBR130C	604.498	-0.116448	0.0819906	0.138135	0.290195
YBR131C-A	0
YBR131W	157.47	0.088776	0.142323	0.473612	0.672523
YBR132C	78.1848	0.187314	0.196589	0.214933	0.401989
YBR133C	510.151	-0.142356	0.0904966	0.0963919	0.222311
YBR134W	1.38215	-0.0435603	0.287061	0.461546	0.661024
YBR135W	414.446	0.125106	0.115836	0.237825	0.431196
YBR136W	115.765	0.211195	0.164697	0.124851	0.269488
YBR137W	362.196	0.371397	0.118141	0.000639161	0.00383378
YBR138C	119.431	0.301551	0.170947	0.0340368	0.0999445
YBR139W	326.985	0.323392	0.133034	0.00666479	0.0271981
YBR140C	371.28	0.293697	0.147694	0.0225201	0.0729954
YBR141C	92.9353	0.034703	0.15883	0.794267	0.894131
YBR141W-A	16.5164	0.606577	0.565524	0.0235297	0.07551
YBR142W	813.871	-0.189416	0.0984185	0.0401682	0.11386
YBR143C	4037.4	-0.231248	0.0681433	0.000486194	0.00303754
YBR144C	16.8607	6.96377	2.40462	6.16767e-08	1.01641e-06
YBR145W	428.007	1.00329	0.131588	2.45436e-15	1.35514e-13
YBR146W	609.768	-0.299207	0.0950044	0.00082716	0.00480095
YBR147W	11.1757	-0.0220173	0.260049	0.844979	0.921676
YBR148W	39.7028	0.114922	0.226157	0.445208	0.646012
YBR149W	1270.12	0.742789	0.121072	1.18289e-10	3.52142e-09
YBR150C	187.191	0.0562824	0.156989	0.669989	0.822369
YBR151W	1625.59	-0.144703	0.238059	0.342829	0.546834
YBR152W	62.8816	0.0506994	0.181643	0.72363	0.856163
YBR153W	204.182	0.0859857	0.127981	0.452593	0.65268
YBR154C	1681.54	-0.0169609	0.0900798	0.842664	0.921243
YBR155W	846.946	-0.264356	0.0825575	0.000806397	0.00470156
YBR156C	199.006	-0.0173203	0.116027	0.87277	0.936801
YBR157C	124.076	-0.22647	0.14976	0.0773089	0.188815
YBR158W	1872.4	-0.168098	0.0720101	0.0135626	0.0482723
YBR159W	1375.18	-0.201956	0.0744029	0.00467154	0.0205433
YBR160W	529.921	-0.054059	0.096765	0.552833	0.73544
YBR161W	260.335	0.0611179	0.113702	0.556171	0.737898
YBR162C	6319.68	-0.296238	0.0651735	3.37901e-06	3.92372e-05
YBR162W-A	715.666	0.112904	0.099429	0.225092	0.413565
YBR163W	405.968	0.117729	0.0998725	0.21124	0.397151
YBR164C	934.37	-0.0256757	0.0840665	0.754934	0.870248
YBR165W	230.423	0.193921	0.122573	0.080198	0.194234
YBR166C	657.421	0.106379	0.0803883	0.16532	0.332612
YBR167C	188.73	0.0814783	0.130801	0.485296	0.681229
YBR168W	185.763	-0.0831516	0.136058	0.487583	0.683102
YBR169C	140.139	0.56788	0.219591	0.00161044	0.00858368
YBR170C	415.541	0.128707	0.105805	0.192119	0.370253
YBR171W	875.926	-0.00170899	0.0890953	0.982892	0.989941
YBR172C	1094.51	-0.120634	0.074124	0.0916442	0.214113
YBR173C	941.589	0.347841	0.0850602	1.90279e-05	0.000181835
YBR174C	2.05534	0.0741309	0.292856	0.302742	0.50496
YBR175W	334.412	0.303923	0.105477	0.00198685	0.0101463
YBR176W	302.565	0.15095	0.116341	0.156989	0.31982
YBR177C	626.582	0.182388	0.103005	0.056629	0.149377
YBR178W	1.12169	0.0480202	0.289557	0.344316	0.547988
YBR179C	312.761	-0.142661	0.113364	0.171315	0.340821
YBR180W	6.14586	-0.117487	0.290914	0.303674	0.506123
YBR181C	9676.44	-0.530704	0.110891	3.78876e-07	5.28627e-06
YBR182C	50.7172	-0.0685434	0.182615	0.628469	0.793571
YBR182C-A	6.26791	2.81116	1.09726	0.00180059	0.0093805
YBR183W	113.829	1.82391	0.26022	1.98411e-13	9.35575e-12
YBR184W	55.8819	-0.29028	0.210538	0.0681743	0.171493
YBR185C	222.644	-0.359214	0.153981	0.00739145	0.0293658
YBR186W	2.44274	0.0486199	0.2871	0.454207	0.65422
YBR187W	1369.79	-0.696871	0.0779145	5.11569e-20	4.52704e-18
YBR188C	174.028	-0.154956	0.139241	0.204717	0.387822
YBR189W	22828.8	-0.340116	0.0925882	0.000104874	0.00080557
YBR190W	0.606649	-0.00487234	0.285663	0.890422	0.945606
YBR191W	10376.1	-0.28768	0.0936835	0.00108154	0.00608074
YBR191W-A	0.411774	0.00395883	0.287455	0.909971	0.956623
YBR192W	373.996	-0.169723	0.102085	0.0740882	0.182606
YBR193C	211.125	0.00998639	0.116141	0.923208	0.961458
YBR194W	113.998	0.576658	0.183496	0.00030369	0.00202043
YBR195C	292.776	0.0226	0.109145	0.81999	0.910161
YBR196C	12990.3	-0.472742	0.105417	2.49678e-06	2.97039e-05
YBR196C-A	12.5234	0.344774	0.425327	0.0661702	0.167369
YBR196C-B	16.6845	-0.0599923	0.244274	0.65457	0.811784
YBR197C	173.524	-0.0142207	0.145744	0.908383	0.956026
YBR198C	404.714	-0.0668465	0.106949	0.501115	0.695354
YBR199W	1288.11	-0.0703792	0.075902	0.338729	0.543079
YBR200W	375.437	0.0530331	0.101937	0.576367	0.753711
YBR200W-A	0.0523393	-0.00132208	0.288745	0.754286	0.869968
YBR201C-A	34.3777	-0.0594999	0.207827	0.678963	0.828818
YBR201W	194.962	-0.10455	0.131366	0.369196	0.572218
YBR202W	482.467	-0.119968	0.100868	0.203267	0.385836
YBR203W	36.8066	0.658207	0.339743	0.00598559	0.0250271
YBR204C	239.731	-0.110857	0.13371	0.347987	0.552469
YBR205W	703.397	-0.454492	0.0857655	3.1941e-08	5.69997e-07
YBR206W	14.2383	-0.1151	0.265075	0.404564	0.60821
YBR207W	652.614	-0.352619	0.102025	0.00022668	0.00157288
YBR208C	480.237	-0.437041	0.371754	0.0370764	0.107165
YBR209W	0.211732	0.0128512	0.288703	0.893639	0.947155
YBR210W	298.962	0.102904	0.122102	0.354256	0.558968
YBR211C	225.785	0.0374561	0.125913	0.741639	0.867332
YBR212W	611.349	-0.162965	0.102264	0.0884161	0.209098
YBR213W	25.5951	-0.631834	0.457408	0.0141203	0.049802
YBR214W	145.188	0.293528	0.216953	0.0674301	0.170023
YBR215W	321.098	-0.00853082	0.118717	0.934969	0.966229
YBR216C	304.532	0.0550495	0.11047	0.590425	0.76604
YBR217W	166.351	-0.113362	0.148258	0.369847	0.572677
YBR218C	1277.48	1.36866	0.0921958	4.6678e-51	1.77376e-48
YBR219C	11.2578	0.110582	0.268892	0.411586	0.614262
YBR220C	338.6	-0.490521	0.113732	3.59824e-06	4.13605e-05
YBR221C	2990.93	-0.239772	0.0770929	0.00120664	0.00668514
YBR221W-A	0
YBR222C	799.774	0.075207	0.10291	0.434023	0.635492
YBR223C	84.6952	-0.153868	0.178854	0.278756	0.47791
YBR223W-A	0.0781921	0.00863298	0.288664	0.928018	0.962204
YBR224W	0.385544	-0.00487836	0.287143	0.765478	0.877238
YBR225W	102.448	-0.00103247	0.161044	0.991268	0.995165
YBR226C	0
YBR227C	399.75	0.0400255	0.105372	0.682534	0.831135
YBR228W	179.656	0.142345	0.12996	0.220356	0.408215
YBR229C	444.413	-0.0289999	0.104786	0.734708	0.863733
YBR230C	211.578	0.285438	0.170918	0.0441426	0.122756
YBR230W-A	44.6461	-0.315602	0.257782	0.0700088	0.174988
YBR231C	118.147	-0.591626	0.187694	0.000248323	0.00170837
YBR232C	0.94388	0.0207062	0.285335	0.701432	0.842239
YBR233W	193.972	-0.0851193	0.1262	0.452242	0.652528
YBR233W-A	248.074	-0.0453024	0.115546	0.6616	0.816884
YBR234C	1147.47	-0.153802	0.0805329	0.0459983	0.1265
YBR235W	373.315	-0.0969618	0.0956333	0.281031	0.480534
YBR236C	377.953	-0.126323	0.106234	0.200204	0.381511
YBR237W	295.256	0.151657	0.11335	0.141669	0.296272
YBR238C	314.541	0.271996	0.159159	0.0443517	0.123178
YBR239C	112.392	-0.1308	0.152279	0.311124	0.514954
YBR240C	13.2687	-0.107428	0.272744	0.404287	0.607936
YBR241C	98.3747	0.0163661	0.177734	0.908562	0.956026
YBR242W	591.34	0.0540515	0.0926799	0.542794	0.728083
YBR243C	433.108	-0.322785	0.101982	0.000716627	0.00423164
YBR244W	1252.37	0.0840124	0.104053	0.389639	0.591644
YBR245C	578.175	-0.039277	0.0822631	0.616164	0.784319
YBR246W	419.533	-0.0759616	0.0953481	0.397101	0.599784
YBR247C	640.185	0.0754894	0.1178	0.480935	0.678495
YBR248C	774.412	-0.0259782	0.0927302	0.76627	0.877678
YBR249C	5272.26	0.697447	0.0902873	1.73129e-15	9.72535e-14
YBR250W	28.3365	0.561945	0.381214	0.0164532	0.056709
YBR251W	308.127	-0.142533	0.11361	0.16887	0.337426
YBR252W	602.523	0.027462	0.0990769	0.771468	0.881152
YBR253W	292.862	0.0346256	0.116382	0.746496	0.869968
YBR254C	229.975	0.394968	0.137496	0.00136905	0.00743198
YBR255C-A	187.378	0.697829	0.146269	2.57703e-07	3.71598e-06
YBR255W	216.314	0.153538	0.124194	0.171792	0.341365
YBR256C	1467.25	0.989021	0.114025	3.97322e-19	3.33338e-17
YBR257W	254.42	0.0324317	0.127456	0.776071	0.883734
YBR258C	107.897	0.0752101	0.166686	0.589067	0.765206
YBR259W	198.978	-0.0800302	0.136859	0.505418	0.698497
YBR260C	269.539	-0.0390183	0.105748	0.693247	0.836767
YBR261C	446.653	-0.0478567	0.138179	0.692229	0.83585
YBR262C	355.758	-0.136345	0.112861	0.186772	0.362611
YBR263W	2049.59	-0.212104	0.109738	0.0365998	0.106085
YBR264C	197.337	-0.134508	0.131524	0.248769	0.443752
YBR265W	573.645	-0.813215	0.0994015	3.49159e-17	2.39954e-15
YBR266C	0.399659	0.0280487	0.289377	0.627102	0.792685
YBR267W	770.319	-0.114191	0.0919743	0.189493	0.366614
YBR268W	305.502	0.114279	0.116197	0.284078	0.48408
YBR269C	179.949	0.286978	0.157779	0.0340099	0.0999109
YBR270C	123.542	0.0719645	0.142148	0.557589	0.738877
YBR271W	360.486	-0.196018	0.105751	0.0452116	0.124815
YBR272C	214.591	0.182165	0.133815	0.124801	0.269488
YBR273C	432.125	0.278409	0.101058	0.00326083	0.0153089
YBR274W	282.474	-0.0556442	0.108559	0.579284	0.756411
YBR275C	374.975	-0.100071	0.112022	0.330443	0.534149
YBR276C	493.138	-0.406196	0.0944183	5.68062e-06	6.20927e-05
YBR277C	7.24408	5.58003	2.3246	1.4449e-05	0.000140997
YBR278W	227.787	0.213261	0.121752	0.0541658	0.144174
YBR279W	729.415	-0.00707726	0.0780392	0.930483	0.96324
YBR280C	83.0774	0.338125	0.207294	0.0361268	0.104944
YBR281C	351.204	-0.0922003	0.113719	0.376506	0.579616
YBR282W	270.722	-0.00875024	0.119005	0.93676	0.967152
YBR283C	2765.11	-0.184751	0.0630865	0.00259546	0.0126732
YBR284W	67.177	0.867307	0.273056	0.000146804	0.00108136
YBR285W	11.9057	0.222441	0.34255	0.13396	0.284105
YBR286W	5009.95	-0.0943684	0.0678279	0.14875	0.307104
YBR287W	527.318	0.202083	0.11658	0.0572008	0.150449
YBR288C	466.59	-0.246043	0.094508	0.00568078	0.0240958
YBR289W	309.388	-0.0209127	0.111527	0.838598	0.91935
YBR290W	457.887	0.143641	0.0916309	0.0972051	0.223627
YBR291C	190.098	0.0937578	0.133987	0.427279	0.629036
YBR292C	12.2113	0.64555	0.731811	0.0221592	0.0721461
YBR293W	378.574	0.119434	0.107523	0.232768	0.424529
YBR294W	3.40075	0.00927348	0.278609	0.899552	0.950149
YBR295W	164.338	0.727198	0.147366	1.11986e-07	1.70218e-06
YBR296C	94.7998	-0.0238262	0.263406	0.836104	0.917953
YBR296C-A	3.72508	3.33314	2.29187	0.00179778	0.0093805
YBR297W	139.83	0.627863	0.214904	0.000528952	0.00327217
YBR298C	155.209	0.454921	0.153872	0.000822676	0.00478351
YBR298C-A	2.41179	3.07529	2.56453	0.00319301	0.0150671
YBR299W	11.7275	-0.0105506	0.261268	0.923962	0.961778
YBR300C	9.59101	-0.382302	0.620259	0.0252502	0.0794913
YBR301W	9.39956	0.0239044	0.267268	0.824439	0.912563
YBR302C	20.2995	0.0110305	0.233833	0.937998	0.967347
YCL001W	727.116	-0.183434	0.0927872	0.0361369	0.104944
YCL001W-A	3.81049	-0.00575197	0.272701	0.945915	0.972407
YCL001W-B	3.63114	0.0777631	0.293895	0.294223	0.495939
YCL002C	346.779	-0.219993	0.112273	0.0327578	0.0966723
YCL004W	118.581	0.172221	0.150107	0.182044	0.356258
YCL005W	295.254	-0.191111	0.110638	0.0609638	0.157912
YCL005W-A	874.638	-0.00860321	0.0917627	0.928095	0.962204
YCL007C	52.8638	6.12134	0.807392	1.0315e-13	4.93593e-12
YCL008C	155.362	0.171171	0.151594	0.18821	0.364787
YCL009C	689.331	0.613441	0.170493	5.1327e-05	0.000432298
YCL010C	250.16	-0.0747625	0.114622	0.475406	0.673344
YCL011C	1636.38	-0.180328	0.0641731	0.00375635	0.017137
YCL012C	77.4991	0.16544	0.192614	0.265987	0.463652
YCL014W	221.115	0.435844	0.135878	0.000405568	0.00259146
YCL016C	210.789	0.14294	0.130894	0.221363	0.408823
YCL017C	591.601	-0.22963	0.100797	0.0146864	0.051534
YCL018W	0
YCL021W-A	58.9377	0.211916	0.200842	0.17136	0.340821
YCL022C	1.25043	0.0391937	0.286377	0.510897	0.70292
YCL023C	0.169073	-0.0110118	0.28889	0.600036	0.772467
YCL024W	264.138	-0.100225	0.120348	0.356443	0.560323
YCL025C	557.055	-0.022381	0.115191	0.831884	0.91639
YCL026C-A	18.141	1.50183	0.551086	0.000314912	0.0020865
YCL026C-B	41.8558	0.359793	0.333529	0.0639811	0.163109
YCL027W	422.382	0.00661324	0.157186	0.967369	0.983662
YCL028W	714.511	-0.264967	0.153156	0.0438217	0.122231
YCL029C	322.031	-0.0621707	0.104108	0.515864	0.705658
YCL030C	969.948	0.337447	0.138529	0.00614881	0.0255607
YCL031C	882.963	-0.0238292	0.077431	0.74797	0.869968
YCL032W	275.654	0.123891	0.1122	0.224322	0.412737
YCL033C	214.882	-0.0300968	0.126618	0.789735	0.892416
YCL034W	445.067	0.109353	0.114451	0.297163	0.498099
YCL035C	805.827	0.194775	0.107381	0.0494421	0.133807
YCL036W	263.818	-0.53991	0.136659	1.62909e-05	0.000158493
YCL037C	48.595	0.738899	0.366743	0.00367804	0.0168392
YCL038C	226.004	0.578778	0.143548	1.02902e-05	0.000105516
YCL039W	209.87	0.116246	0.143295	0.355372	0.559382
YCL040W	941.49	0.971494	0.192641	3.98157e-08	6.85892e-07
YCL041C	1.09192	0.0750764	0.299932	0.112433	0.249507
YCL042W	1.66854	0.0259031	0.283669	0.674609	0.825843
YCL043C	4120.32	-0.168302	0.0887489	0.0453462	0.12508
YCL044C	81.1725	-0.148097	0.171018	0.287242	0.487541
YCL045C	1418.68	-0.332962	0.0731089	2.46959e-06	2.94346e-05
YCL046W	0.280174	0.0158748	0.288657	0.872448	0.936733
YCL047C	175.265	0.178558	0.138775	0.142983	0.29815
YCL048W	5.79812	0.0361781	0.272505	0.711335	0.848924
YCL048W-A	1.75166	0.122458	0.319031	0.0792618	0.192493
YCL049C	343.249	1.36421	0.140143	1.58301e-23	1.82611e-21
YCL050C	2565.41	-0.153106	0.0725558	0.0287242	0.0875689
YCL051W	282.045	-0.139878	0.11992	0.196458	0.376481
YCL052C	362.003	0.0430332	0.100251	0.648293	0.807553
YCL054W	1236.4	-0.192834	0.0888143	0.0222082	0.0722381
YCL054W-A	0.0990135	-0.0108897	0.288877	0.600037	0.772467
YCL055W	606.917	0.100745	0.20141	0.495994	0.690693
YCL056C	212.978	0.361603	0.172316	0.0129257	0.0464146
YCL057C-A	433.033	0.356456	0.101674	0.000183922	0.00131431
YCL057W	1101.91	0.0583208	0.0966181	0.522403	0.711187
YCL058C	11.0234	1.48491	0.601093	0.000872401	0.00503638
YCL058W-A	282.687	0.94991	0.152272	4.09732e-11	1.34359e-09
YCL059C	1490.58	-0.185573	0.0831985	0.0189682	0.0639533
YCL061C	258.44	-0.17261	0.122674	0.119353	0.260833
YCL063W	184.786	-0.252709	0.142205	0.0416885	0.117499
YCL064C	1329.51	-0.0227137	0.130802	0.841844	0.921098
YCL065W	0.142683	0.0110571	0.288789	0.867803	0.934328
YCL066W	1.14082	0.0521013	0.290829	0.293778	0.495939
YCL067C	0.59344	-0.00792025	0.286708	0.792796	0.893691
YCL068C	0.134622	-0.0020255	0.288729	0.754285	0.869968
YCL069W	0.0950737	-0.0014059	0.288744	0.754286	0.869968
YCL073C	0.120978	-0.00201086	0.288729	0.754285	0.869968
YCL076W	0.0523393	-0.00132208	0.288745	0.754286	0.869968
YCR001W	1.56055	0.0714489	0.294006	0.286044	0.48672
YCR002C	926.467	-0.0735687	0.0742409	0.305706	0.508723
YCR003W	262.337	-0.0459781	0.14026	0.707199	0.846471
YCR004C	766.327	0.0942466	0.0875943	0.25835	0.455487
YCR005C	1289.16	-0.186727	0.212536	0.22685	0.41599
YCR006C	31.2758	-0.0359273	0.213251	0.802041	0.89842
YCR007C	56.9518	0.336535	0.244822	0.0544879	0.144912
YCR008W	674.807	0.0442439	0.0898277	0.603765	0.775539
YCR009C	1394.12	0.0803056	0.078637	0.286972	0.487338
YCR010C	5.57678	0.000271039	0.270386	0.997288	0.998832
YCR011C	681.161	0.0841962	0.0876462	0.312583	0.516838
YCR012W	43036.6	-0.843556	0.13979	1.72171e-10	4.92135e-09
YCR013C	11.6215	2.75693	0.707185	1.00722e-05	0.000103609
YCR014C	146.849	-0.00290005	0.135987	0.980216	0.988942
YCR015C	142.925	0.448581	0.151054	0.000845475	0.00488968
YCR016W	1047.07	0.0648819	0.0984108	0.478828	0.676708
YCR017C	1235.41	0.016551	0.0839469	0.840127	0.919867
YCR018C	324.979	0.982999	0.116217	2.73656e-18	2.10454e-16
YCR018C-A	15.5561	0.0570325	0.250839	0.6627	0.817648
YCR019W	203.347	0.114274	0.118764	0.292667	0.494799
YCR020C	101.289	1.14964	0.197165	5.15268e-10	1.34762e-08
YCR020C-A	295.65	0.0513686	0.114168	0.634206	0.798786
YCR020W-B	226.397	0.299569	0.147009	0.0195058	0.0653566
YCR021C	274.56	0.327327	0.632818	0.00671541	0.0273701
YCR022C	16.1571	1.35072	0.569745	0.00113068	0.00631848
YCR023C	496.627	-0.161525	0.0946502	0.0701851	0.175058
YCR024C	111.134	-0.0317452	0.16457	0.810945	0.904005
YCR024C-A	2203	0.161525	0.0899694	0.0582089	0.152116
YCR024C-B	2242.05	0.2414	0.0992747	0.00940469	0.0357282
YCR025C	7.27185	0.0389095	0.26798	0.716723	0.851963
YCR026C	361.746	-0.292202	0.0974266	0.00140201	0.00758541
YCR027C	203.253	0.0848486	0.121614	0.442478	0.643062
YCR028C	365.423	-0.0556269	0.0995467	0.54834	0.732784
YCR028C-A	1425.53	-0.273792	0.0917916	0.00157981	0.00846234
YCR030C	234.538	0.305698	0.164949	0.0288056	0.0876475
YCR031C	15868.1	-0.286225	0.0991438	0.00206432	0.0104674
YCR032W	198.809	-0.0524082	0.124339	0.638596	0.801346
YCR033W	552.613	0.0970203	0.113078	0.351671	0.556403
YCR034W	1448.56	-0.679132	0.068457	5.60048e-24	6.95752e-22
YCR035C	834.95	0.131777	0.076496	0.0716291	0.177834
YCR036W	499.351	0.0907411	0.107911	0.364892	0.567181
YCR037C	615.325	0.0270447	0.100525	0.769149	0.879572
YCR038C	74.937	0.206388	0.214936	0.191225	0.36908
YCR038W-A	1.5293	0.0616539	0.292793	0.28638	0.487005
YCR039C	0.670866	0.0118482	0.288237	0.842119	0.921112
YCR040W	0
YCR041W	3.05976	0.285648	0.515026	0.0119251	0.0435723
YCR042C	413.087	0.129368	0.112221	0.210788	0.396531
YCR043C	471.74	-0.271188	0.0896455	0.00141293	0.00763811
YCR044C	419.673	-0.192211	0.102081	0.0424749	0.119351
YCR045C	2.73137	0.0600781	0.286633	0.429274	0.630539
YCR045W-A	97.8306	-0.0620257	0.160944	0.639371	0.801473
YCR046C	283.004	-0.194501	0.156823	0.142275	0.297153
YCR047C	362.481	-0.0692679	0.116395	0.514424	0.704976
YCR047W-A	0.516369	0.0130384	0.288361	0.862772	0.931713
YCR048W	311.726	-0.586123	0.13356	2.12002e-06	2.57431e-05
YCR049C	0.0926156	-0.00141926	0.288744	0.754286	0.869968
YCR050C	0.994418	0.0805589	0.30211	0.0932339	0.216651
YCR051W	703.434	-0.0531335	0.204984	0.705229	0.845385
YCR052W	532.211	-0.108035	0.0919313	0.214508	0.401473
YCR053W	3950.7	0.0478498	0.0711893	0.504806	0.697849
YCR054C	255.978	0.176466	0.116089	0.0970628	0.223459
YCR057C	1166.59	-0.101167	0.0785316	0.179823	0.353088
YCR059C	323.304	-0.190702	0.135649	0.110412	0.246546
YCR060W	250.409	0.667738	0.134942	1.30411e-07	1.9592e-06
YCR061W	90.6747	1.59054	0.291255	4.02216e-09	8.86797e-08
YCR063W	34.1603	0.11769	0.233854	0.433905	0.635462
YCR064C	31.6548	8.48419	2.50418	4.37793e-11	1.42515e-09
YCR065W	249.599	-0.198983	0.118881	0.0655305	0.166076
YCR066W	148.633	0.1095	0.153383	0.406763	0.610239
YCR067C	662.195	-0.024652	0.104647	0.799569	0.897391
YCR068W	140.068	0.0502485	0.159469	0.70685	0.846471
YCR069W	660.644	-0.21551	0.0997616	0.0207304	0.0684656
YCR071C	206.664	-0.0654731	0.134935	0.582786	0.759644
YCR072C	553.914	-0.092061	0.0978528	0.315925	0.519571
YCR073C	139.3	-0.0132485	0.165074	0.920766	0.961343
YCR073W-A	190.937	0.274658	0.144323	0.0294119	0.0890352
YCR075C	138.639	-0.389636	0.173798	0.00749982	0.029725
YCR075W-A	114.79	-0.0143195	0.146839	0.910131	0.956623
YCR076C	203.108	0.211644	0.13501	0.0755549	0.185442
YCR077C	744.76	0.170787	0.129033	0.138755	0.291403
YCR079W	149.325	-0.193533	0.153978	0.13931	0.291999
YCR081C-A	18.3746	7.03432	2.45198	5.20001e-08	8.72521e-07
YCR081W	141.802	0.162284	0.145792	0.199189	0.379911
YCR082W	693.578	-0.117069	0.107131	0.237719	0.431137
YCR083W	143.875	0.311109	0.171577	0.0303175	0.0913059
YCR084C	797.317	-0.0293887	0.0984205	0.750793	0.869968
YCR085W	7.17587	3.82495	1.29363	0.000232265	0.0016099
YCR086W	144.777	0.0673676	0.135206	0.570786	0.748853
YCR087C-A	711.575	0.181929	0.124592	0.104653	0.236055
YCR087W	6.20256	0.833122	1.40934	0.0189339	0.0638709
YCR088W	770.117	0.00547084	0.111061	0.958028	0.979959
YCR089W	379.366	0.474314	0.151768	0.000427855	0.00272578
YCR090C	484.559	-0.0204215	0.0978316	0.821296	0.910827
YCR091W	76.8256	0.0926504	0.18125	0.514545	0.704976
YCR092C	224.349	-0.0727859	0.120021	0.506529	0.698818
YCR093W	518.64	0.20386	0.142368	0.1018	0.231625
YCR094W	323.694	0.0844578	0.114958	0.424063	0.626303
YCR095C	266.642	0.205366	0.127406	0.0730448	0.180516
YCR095W-A	13.3389	-0.0652588	0.25527	0.60873	0.778582
YCR096C	8.98475	-0.0845733	0.268112	0.494537	0.689555
YCR097W	0
YCR097W-A	0
YCR098C	33.2668	0.32841	0.311331	0.080535	0.194926
YCR099C	33.8677	0.574199	0.329367	0.0109755	0.0407469
YCR100C	59.418	0.0945324	0.183289	0.512405	0.703985
YCR101C	30.7434	0.24384	0.262957	0.148934	0.307286
YCR102C	94.5997	0.0241495	0.205143	0.869375	0.935273
YCR102W-A	2.50509	-0.109983	0.309284	0.136961	0.288198
YCR104W	3.43486	-0.0985629	0.298663	0.247751	0.44256
YCR105W	18.8732	0.26509	0.355214	0.108012	0.241858
YCR106W	122.532	0.239922	0.176103	0.0964517	0.222369
YCR107W	146.409	0.205468	0.153629	0.118154	0.259089
YCR108C	0
YDL001W	252.758	-0.194771	0.124778	0.0821226	0.198248
YDL002C	333.108	-0.0204722	0.0985132	0.825309	0.913048
YDL003W	543.372	-0.388109	0.112026	0.000190531	0.00135703
YDL004W	768.95	-0.0985513	0.108154	0.32414	0.527707
YDL005C	418.558	-0.169789	0.0979589	0.0636602	0.162773
YDL006W	310.532	0.233196	0.113899	0.0250365	0.0790113
YDL007C-A	0
YDL007W	2495.96	0.159131	0.0936691	0.0722039	0.179055
YDL008W	241.818	0.0261743	0.127693	0.819521	0.909938
YDL009C	3.46926	0.189717	0.357213	0.0907414	0.21285
YDL010W	333.571	-0.0474021	0.103954	0.625537	0.791571
YDL011C	0.277234	0.0180469	0.289018	0.695006	0.838311
YDL012C	519.836	0.315898	0.118145	0.00347036	0.0160361
YDL013W	319.143	-0.187135	0.108676	0.0623393	0.160798
YDL014W	4750.45	-0.188642	0.0851102	0.0197713	0.0661433
YDL015C	2026.65	-0.166077	0.0735835	0.0193345	0.0649512
YDL016C	81.0933	-0.0642447	0.15592	0.623704	0.790218
YDL017W	145.841	-0.127451	0.144237	0.307585	0.510665
YDL018C	216.228	-0.410125	0.12454	0.000325371	0.00214698
YDL019C	405.76	0.253874	0.127075	0.0254272	0.0798929
YDL020C	1324.4	0.73416	0.164587	1.03906e-06	1.33712e-05
YDL021W	33.039	1.13164	0.515108	0.00176179	0.00925295
YDL022C-A	0.0926156	-0.00141926	0.288744	0.754286	0.869968
YDL022W	633.837	1.23096	0.137051	2.39965e-20	2.15302e-18
YDL023C	0.536495	0.0436969	0.291656	0.363526	0.565874
YDL024C	19.5373	0.773207	0.65479	0.0141707	0.0499415
YDL025C	280.305	0.137446	0.124969	0.223807	0.41226
YDL025W-A	3.72572	2.34476	1.51599	0.0051263	0.0221215
YDL026W	1.5965	0.0396542	0.286963	0.488284	0.683546
YDL027C	223.279	-0.0996335	0.123484	0.369361	0.572337
YDL028C	241.818	0.027672	0.112136	0.787781	0.891098
YDL029W	1602.22	0.0618579	0.0900431	0.470455	0.66981
YDL030W	314.437	0.06465	0.103867	0.501165	0.695354
YDL031W	1395.19	0.0149333	0.0737081	0.838631	0.91935
YDL032W	0.514572	0.0421548	0.291587	0.331021	0.534598
YDL033C	191.813	0.493278	0.148238	0.000211294	0.00148186
YDL034W	0.225549	0.00867083	0.2885	0.908702	0.956026
YDL035C	367.847	-0.137223	0.109951	0.17481	0.345308
YDL036C	349.927	0.152769	0.107905	0.12601	0.27116
YDL037C	58.1466	-0.1609	0.31467	0.189223	0.366311
YDL039C	208.088	-0.237951	0.3741	0.0914218	0.21398
YDL040C	1251.39	-0.153773	0.0737052	0.0303032	0.0913055
YDL041W	0.682769	0.00443199	0.286198	0.979854	0.988731
YDL042C	280.005	-0.320195	0.11171	0.0019125	0.00985225
YDL043C	278.947	0.0404494	0.111164	0.69553	0.838583
YDL044C	134.424	0.100791	0.16306	0.458147	0.657869
YDL045C	295.237	0.0232725	0.117776	0.835096	0.917423
YDL045W-A	404.724	-0.232021	0.114899	0.0271156	0.0837317
YDL046W	1512.35	0.000958445	0.0722725	0.991508	0.995165
YDL047W	902.416	-0.133094	0.0847618	0.10184	0.231625
YDL048C	512.757	4.16023	0.610321	4.15705e-13	1.80232e-11
YDL049C	44.1514	1.11921	0.289619	9.08295e-06	9.54078e-05
YDL050C	0.74312	-0.0246562	0.287114	0.550265	0.733977
YDL051W	2285.56	-0.494466	0.0857598	1.98031e-09	4.58524e-08
YDL052C	970.78	-0.04122	0.0889682	0.629835	0.794829
YDL053C	524.975	0.337991	0.100342	0.000333015	0.00218848
YDL054C	262.613	0.191932	0.113445	0.0660757	0.16726
YDL055C	13140.5	-0.571591	0.0905855	5.6292e-11	1.80023e-09
YDL056W	306.925	0.0873326	0.10231	0.362054	0.565081
YDL057W	73.7688	-0.157125	0.194563	0.287423	0.48772
YDL058W	470.577	-0.0420276	0.0998769	0.653121	0.811253
YDL059C	70.785	-0.172104	0.19966	0.253053	0.449263
YDL060W	1173.54	-0.0334978	0.0719775	0.631289	0.796221
YDL061C	6578.49	-0.286214	0.0876384	0.000562805	0.00343316
YDL062W	0.806745	-0.0601325	0.295422	0.146626	0.303494
YDL063C	955.892	-0.018193	0.0841212	0.818271	0.909034
YDL064W	270.887	-0.0206382	0.114082	0.842915	0.921243
YDL065C	543.608	0.0129264	0.0913708	0.883199	0.940875
YDL066W	950.938	0.316773	0.0882586	0.000158079	0.00115519
YDL067C	515.951	0.349216	0.101581	0.000239479	0.00165282
YDL068W	6.49285	0.0717947	0.277239	0.502981	0.696518
YDL069C	91.798	-0.162752	0.181765	0.258431	0.455487
YDL070W	1937.69	0.102695	0.0788238	0.17211	0.341785
YDL071C	14.7638	2.34513	0.639743	2.37374e-05	0.00021969
YDL072C	1120.56	0.215567	0.0772989	0.00369169	0.0168778
YDL073W	622.712	-0.0386016	0.0815734	0.620915	0.788086
YDL074C	816.039	-0.235051	0.0837112	0.00327008	0.0153411
YDL075W	14853.9	-0.314046	0.0746407	1.29508e-05	0.000127924
YDL076C	291.233	-0.0603246	0.110985	0.55261	0.735297
YDL077C	217.379	-0.0822204	0.118723	0.446393	0.646714
YDL078C	1069.78	0.087175	0.0727145	0.216986	0.404493
YDL079C	43.1567	0.311644	0.255614	0.0759191	0.186017
YDL080C	335.714	0.127575	0.111784	0.213962	0.400868
YDL081C	10647.6	-0.415132	0.0955136	4.29714e-06	4.86156e-05
YDL082W	7533.05	-0.445113	0.0813791	1.82279e-08	3.40324e-07
YDL083C	11192	-0.599829	0.0853302	3.70753e-13	1.62929e-11
YDL084W	5025.3	-0.245005	0.0548915	4.97013e-06	5.52617e-05
YDL085C-A	351.638	-0.34176	0.121935	0.00207498	0.0105132
YDL085W	3.28094	0.0494399	0.286381	0.464642	0.663774
YDL086C-A	63.5828	2.36228	0.29612	1.30459e-16	8.5128e-15
YDL086W	624.627	0.176717	0.117127	0.0983079	0.22543
YDL087C	90.0295	0.319577	0.192645	0.0391317	0.111607
YDL088C	466.035	0.0399072	0.0925164	0.649708	0.808381
YDL089W	265.558	-0.112546	0.127961	0.32626	0.529451
YDL090C	284.726	-0.0471409	0.113023	0.647984	0.80748
YDL091C	203.974	-0.0598073	0.12672	0.593392	0.7677
YDL092W	999.455	-0.0324353	0.10718	0.737907	0.864976
YDL093W	342.528	-0.36454	0.11683	0.000684305	0.0040743
YDL094C	2.61553	0.105674	0.305121	0.194825	0.374352
YDL095W	1734.63	-0.516207	0.0696944	3.02217e-14	1.54946e-12
YDL096C	1.03637	0.0664195	0.296883	0.174016	0.344407
YDL097C	1974.49	0.113825	0.0714955	0.0998105	0.227755
YDL098C	115.539	-0.141635	0.165609	0.297979	0.499141
YDL099W	949.288	0.0605067	0.099793	0.515365	0.705352
YDL100C	2329.8	-0.101894	0.07335	0.148858	0.307227
YDL101C	246.697	-0.390314	0.118296	0.000345556	0.00225712
YDL102W	323.473	-0.111104	0.1095	0.272155	0.469583
YDL103C	577.742	-0.0443089	0.0906708	0.606492	0.77706
YDL104C	84.6668	-0.612472	0.207479	0.000446439	0.00282744
YDL105W	106.37	-0.13183	0.167187	0.337312	0.541091
YDL106C	289.287	-0.127199	0.104745	0.191056	0.368865
YDL107W	118.967	-0.329154	0.203521	0.0377706	0.108669
YDL108W	266.858	0.152126	0.110412	0.133526	0.283428
YDL109C	99.5146	0.128287	0.161255	0.341502	0.545525
YDL110C	238.303	0.714703	0.157246	8.08056e-07	1.05883e-05
YDL111C	537.521	0.121892	0.0868838	0.141794	0.296436
YDL112W	718.901	-0.0164533	0.0927772	0.849186	0.923918
YDL113C	215.897	0.00596568	0.121222	0.961832	0.98112
YDL114W	2.66752	0.0547748	0.282866	0.519465	0.70886
YDL114W-A	3.28531	0.311619	0.555285	0.0244053	0.0775877
YDL115C	339.2	0.494335	0.113725	3.59361e-06	4.13605e-05
YDL116W	551.379	0.0237956	0.0838714	0.767546	0.878781
YDL117W	453.038	-0.0360502	0.0923068	0.679738	0.829136
YDL118W	1.38724	0.0462341	0.289597	0.337047	0.541091
YDL119C	134.935	-0.232426	0.156691	0.0775413	0.189076
YDL120W	469.349	0.145383	0.0927297	0.0972021	0.223627
YDL121C	828.614	-0.086226	0.0965602	0.342399	0.546511
YDL122W	1058.18	-0.055201	0.0779999	0.454529	0.654391
YDL123W	125.554	0.306958	0.201811	0.0513341	0.138232
YDL124W	1874.83	1.47681	0.123965	8.65462e-34	1.64438e-31
YDL125C	1495.74	0.123374	0.0824107	0.118037	0.258963
YDL126C	4458.28	0.42676	0.0800003	3.2364e-08	5.75448e-07
YDL127W	148.753	-0.336326	0.159089	0.0133969	0.0478407
YDL128W	1238.58	0.213741	0.0770564	0.00376412	0.0171483
YDL129W	182.835	0.221502	0.132856	0.0615787	0.159311
YDL130W	7989.36	-0.483656	0.101423	4.76395e-07	6.49264e-06
YDL130W-A	181.138	0.638852	0.204496	0.00026181	0.00178783
YDL131W	793.534	0.00158634	0.0871955	0.983533	0.990433
YDL132W	735.489	0.0714339	0.0780511	0.342542	0.546511
YDL133C-A	7860.09	-0.0440066	0.135524	0.712682	0.849631
YDL133W	295.55	-0.406469	0.124153	0.000336024	0.00220154
YDL134C	853.455	-0.263826	0.0766557	0.000339124	0.0022196
YDL135C	565.276	-0.312271	0.129146	0.007352	0.029245
YDL136W	4697.63	-0.379434	0.0872852	5.63928e-06	6.17453e-05
YDL137W	1857.05	-0.19077	0.0742851	0.00763831	0.030161
YDL138W	202.592	-0.0514041	0.125558	0.649145	0.808198
YDL139C	88.0852	0.132378	0.175682	0.34781	0.552324
YDL140C	1370.8	-0.0482278	0.0892904	0.566964	0.746097
YDL141W	255.199	-0.0460029	0.116034	0.663554	0.818201
YDL142C	140.842	-0.129862	0.153216	0.31355	0.517641
YDL143W	2578.09	-0.207693	0.0607682	0.000441262	0.0028029
YDL144C	251.431	-0.331605	0.131377	0.00488166	0.0213394
YDL145C	1980.9	-0.137926	0.0686758	0.0383643	0.10987
YDL146W	233.367	0.280105	0.13459	0.019885	0.0664547
YDL147W	2041.42	0.246365	0.0727639	0.000456993	0.00288299
YDL148C	1341.34	-0.127138	0.0795778	0.0957511	0.221149
YDL149W	71.2517	0.000423192	0.17567	0.997072	0.998832
YDL150W	795.311	-0.113219	0.0815406	0.147633	0.305186
YDL151C	1.32945	-0.0106575	0.283207	0.849585	0.924115
YDL152W	1.73057	-0.023768	0.282801	0.710213	0.848352
YDL153C	1743.6	-0.0962702	0.0684667	0.153061	0.314297
YDL154W	192.969	-0.266772	0.161082	0.0483594	0.131316
YDL155W	392.121	-0.179598	0.104524	0.0629304	0.1619
YDL156W	106.092	-0.166958	0.151894	0.197611	0.377815
YDL157C	469.13	-0.0939711	0.0975989	0.30434	0.506962
YDL158C	29.8064	0.369042	0.332262	0.0588302	0.153181
YDL159C-B	0
YDL159W	179.165	0.0552734	0.133488	0.64003	0.801589
YDL159W-A	0.0409243	0.00694897	0.288607	0.922536	0.961343
YDL160C	351.488	0.363651	0.364261	0.0598293	0.155344
YDL160C-A	118.979	0.126228	0.154244	0.335899	0.540047
YDL161W	778.591	-0.186677	0.0854334	0.0237726	0.0760066
YDL162C	1.12025	0.0247504	0.284826	0.66644	0.820039
YDL163W	0.130475	0.00728823	0.288607	0.928016	0.962204
YDL164C	424.627	-0.3285	0.0928045	0.000184896	0.00131981
YDL165W	439.945	0.085075	0.0975261	0.357389	0.560958
YDL166C	583.589	-0.212023	0.0906742	0.0134793	0.0480289
YDL167C	758.786	-0.00248795	0.0903236	0.974977	0.987031
YDL168W	896.545	0.360065	0.0818538	4.60577e-06	5.15655e-05
YDL169C	19.4985	0.18219	0.311802	0.204874	0.387891
YDL170W	284.614	0.932147	0.119884	7.3859e-16	4.41786e-14
YDL171C	1216.91	0.775201	0.156602	8.79133e-08	1.38856e-06
YDL172C	2.69619	0.146619	0.328257	0.118764	0.259897
YDL173W	734.068	-0.0153572	0.098279	0.867941	0.934328
YDL174C	493.89	-0.0192056	0.0918232	0.819648	0.909938
YDL175C	273.759	0.77587	0.125412	9.75711e-11	2.9592e-09
YDL176W	190.065	-0.157474	0.128676	0.171052	0.340418
YDL177C	136.945	-0.402167	0.152663	0.00252215	0.012362
YDL178W	565.086	-0.0696871	0.0842068	0.385889	0.588256
YDL179W	298.428	-0.0125753	0.102913	0.896342	0.948929
YDL180W	300.245	-0.204421	0.118106	0.0564634	0.149244
YDL181W	83.8285	0.728692	0.255971	0.000479157	0.00300228
YDL182W	1630.11	-0.271112	0.0779196	0.000289702	0.00194338
YDL183C	66.5011	-0.036965	0.18269	0.791607	0.893691
YDL184C	7804.89	-0.358528	0.105721	0.000276743	0.00186809
YDL185C-A	0
YDL185W	3909.96	-0.00938942	0.0835224	0.910487	0.956692
YDL186W	1.50954	0.0383178	0.285281	0.550766	0.734138
YDL187C	33.8046	2.17306	0.399287	5.09682e-09	1.09025e-07
YDL188C	514.765	0.180678	0.111423	0.0783118	0.190491
YDL189W	427.331	0.0967884	0.0908138	0.260307	0.457698
YDL190C	705.644	0.092101	0.0923812	0.289922	0.491316
YDL191W	3650.75	-0.281316	0.0957175	0.00177238	0.00928597
YDL192W	6001.37	-0.378117	0.0723785	6.78993e-08	1.11327e-06
YDL193W	407.709	-0.522968	0.0947893	7.72164e-09	1.60392e-07
YDL194W	109.623	-0.15258	0.153849	0.243343	0.43776
YDL195W	939.038	0.114333	0.122485	0.300053	0.501771
YDL196W	1.02735	0.0803145	0.30213	0.0862272	0.205167
YDL197C	287.112	-0.0893824	0.114417	0.395656	0.598019
YDL198C	727.781	0.19387	0.0937821	0.028365	0.0867194
YDL199C	41.1992	0.061028	0.208574	0.682274	0.830975
YDL200C	115.363	-0.20354	0.190387	0.168062	0.336229
YDL201W	496.867	0.0654868	0.0897173	0.442973	0.643636
YDL202W	336.111	-0.155252	0.109879	0.125276	0.270122
YDL203C	243.156	0.231347	0.114245	0.027356	0.0843477
YDL204W	136.068	0.762888	0.172988	1.28828e-06	1.62228e-05
YDL205C	687.9	0.381528	0.0841242	2.06898e-06	2.52181e-05
YDL206W	162.8	0.240364	0.14486	0.0577545	0.151234
YDL207W	490.33	-0.0881139	0.0947657	0.324631	0.527751
YDL208W	3080.76	-0.188369	0.0932493	0.0320785	0.095465
YDL209C	159.099	-0.820426	0.163761	6.07206e-08	1.00321e-06
YDL210W	23.6594	-0.0538178	0.228201	0.703199	0.843422
YDL211C	91.4679	-0.915675	0.185268	7.344e-08	1.18606e-06
YDL212W	1840.75	-0.0725476	0.0762314	0.322343	0.525914
YDL213C	1211.92	-0.0793096	0.0970656	0.379472	0.582411
YDL214C	25.6128	0.128384	0.230901	0.402572	0.606204
YDL215C	566.875	0.200017	0.105138	0.0410137	0.115901
YDL216C	78.3217	-0.418124	0.197306	0.00884255	0.0339411
YDL217C	259.995	-0.290054	0.122612	0.00907487	0.0346702
YDL218W	23.3137	0.0286861	0.232429	0.839542	0.919695
YDL219W	331.474	-0.203505	0.129112	0.077724	0.189399
YDL220C	74.4215	-0.00303072	0.171138	0.981127	0.989398
YDL221W	1.78946	0.0481862	0.289207	0.402779	0.606375
YDL222C	15.2189	0.142584	0.275335	0.317754	0.521752
YDL223C	83.5374	0.164204	0.178885	0.254771	0.451282
YDL224C	304.918	0.00770619	0.109818	0.937668	0.967347
YDL225W	723.516	0.0239409	0.0834982	0.7591	0.873337
YDL226C	765.551	0.0484255	0.0847429	0.55426	0.736732
YDL227C	655.859	-0.908732	0.0975661	1.29672e-21	1.37325e-19
YDL228C	1.32695	0.0045507	0.283918	0.930522	0.96324
YDL229W	19731	-0.366954	0.103109	0.00014512	0.0010714
YDL230W	155.973	0.107944	0.141082	0.383841	0.586196
YDL231C	523.904	0.0843288	0.0885188	0.322056	0.525833
YDL232W	477.718	-0.188344	0.113493	0.0700611	0.174988
YDL233W	87.8115	0.202127	0.178794	0.161986	0.326907
YDL234C	306.763	0.300373	0.115223	0.00456806	0.0201707
YDL235C	577.49	0.0578615	0.0927694	0.511303	0.70292
YDL236W	1173.2	0.281949	0.0903497	0.00099444	0.00565999
YDL237W	481.492	-0.345977	0.0893603	4.65571e-05	0.000399414
YDL238C	41.7823	0.311073	0.284231	0.0852539	0.203525
YDL239C	76.3858	0.224971	0.187391	0.128057	0.274834
YDL240C-A	0.222368	0.0116278	0.288769	0.835255	0.917423
YDL240W	304.688	-0.387137	0.116221	0.000302728	0.00201819
YDL241W	143.2	-0.134352	0.157275	0.30758	0.510665
YDL242W	1.18029	-0.0644107	0.297261	0.11282	0.250085
YDL243C	120.426	0.0190427	0.153539	0.887148	0.943526
YDL244W	14.9003	0.113554	0.27718	0.377984	0.58096
YDL245C	0.550602	0.0359666	0.290139	0.510674	0.70292
YDL246C	2.23275	-0.0103778	0.28195	0.87492	0.937622
YDL247W	4.73839	-0.041641	0.27699	0.640276	0.801597
YDL247W-A	4.72944	0.2096	0.377214	0.0703285	0.175143
YDL248W	111.353	-0.0245319	0.155194	0.847334	0.922754
YDR001C	474.127	0.55865	0.13715	9.33889e-06	9.76201e-05
YDR002W	4108.67	-0.240581	0.082712	0.00221462	0.011056
YDR003W	187.575	0.213148	0.142077	0.0869394	0.206481
YDR003W-A	26.7593	0.106666	0.235592	0.470944	0.669962
YDR004W	301.354	-0.00808192	0.100071	0.930659	0.96324
YDR005C	435.792	0.1457	0.106101	0.138858	0.291497
YDR006C	465.488	-0.0256296	0.118319	0.811662	0.90418
YDR007W	470.774	-0.112143	0.105174	0.246665	0.441156
YDR008C	36.896	1.98385	0.371832	6.92275e-09	1.45198e-07
YDR009W	42.4944	0.333839	0.287084	0.0733444	0.181049
YDR010C	0.626509	0.012899	0.288348	0.862652	0.931713
YDR011W	4076.81	-0.105294	0.254828	0.47932	0.677254
YDR012W	6539.57	-0.801495	0.148858	8.08952e-09	1.67075e-07
YDR013W	205.364	-0.0500003	0.116999	0.642738	0.803423
YDR014W	97.1634	0.079512	0.162096	0.563509	0.743823
YDR014W-A	5.41662	-0.112541	0.299137	0.255695	0.452297
YDR015C	0.211732	0.0128512	0.288703	0.893639	0.947155
YDR016C	224.276	0.0287079	0.132516	0.815831	0.907259
YDR017C	618.069	0.0455294	0.0819467	0.564061	0.744248
YDR018C	16.121	-0.0817033	0.261243	0.52274	0.711218
YDR019C	456.957	2.67521	0.207048	1.85042e-39	4.42729e-37
YDR020C	213.244	0.262301	0.14436	0.0377986	0.108669
YDR021W	353.463	0.0807068	0.129371	0.487501	0.683102
YDR022C	83.1103	-0.468822	0.244288	0.0105381	0.0393505
YDR023W	5140.44	-0.328897	0.0580723	6.47718e-09	1.36295e-07
YDR024W	1.82714	0.0447461	0.286281	0.478078	0.676003
YDR025W	6367.27	-0.456474	0.125468	7.09843e-05	0.000576803
YDR026C	446.809	-0.0444355	0.103497	0.654705	0.811784
YDR027C	336.825	-0.0239801	0.103353	0.805103	0.900444
YDR028C	756.879	-0.0979075	0.104486	0.314336	0.518145
YDR029W	0.437658	0.0261569	0.289465	0.56401	0.744248
YDR030C	83.9244	0.280561	0.194639	0.0678898	0.170982
YDR031W	89.2832	0.574418	0.208655	0.00104202	0.00590995
YDR032C	1062.17	-0.0224018	0.0937721	0.801853	0.89842
YDR033W	7254.57	1.35389	0.132745	1.22683e-25	1.65111e-23
YDR034C	374.083	0.0802236	0.113794	0.436352	0.637312
YDR034C-A	1.50696	-0.0196354	0.285644	0.683247	0.831532
YDR034W-B	6.06889	0.0718977	0.280009	0.474662	0.673054
YDR035W	1989.05	1.00915	0.077632	9.34392e-40	2.32161e-37
YDR036C	489.337	-0.258095	0.101551	0.00656351	0.0269379
YDR037W	8136.58	-0.021105	0.0687946	0.653147	0.811253
YDR038C	68.3143	0.0200909	0.172101	0.883182	0.940875
YDR039C	6.42632	-0.0468447	0.274747	0.624644	0.790905
YDR040C	81.4562	-0.0402107	0.169368	0.768946	0.879572
YDR041W	499.635	-0.0741175	0.104079	0.443933	0.644467
YDR042C	73.3513	1.92709	0.246516	4.64629e-16	2.88606e-14
YDR043C	160.763	0.670403	0.21244	0.000212645	0.00148668
YDR044W	628.251	-1.01976	0.153835	2.66352e-12	1.01813e-10
YDR045C	632.371	-0.0494935	0.086798	0.55022	0.733977
YDR046C	1342.15	0.676671	0.0996205	1.65302e-12	6.71603e-11
YDR047W	985.176	0.162235	0.115464	0.124337	0.268995
YDR048C	1.82608	0.0248107	0.282808	0.700246	0.841755
YDR049W	441.801	0.0985657	0.094279	0.268296	0.466097
YDR050C	36226.5	-0.623649	0.11535	1.08783e-08	2.17567e-07
YDR051C	482.811	0.142269	0.0918344	0.102899	0.233319
YDR052C	520.958	-0.401289	0.102785	3.21387e-05	0.000285973
YDR053W	1.3569	0.00900707	0.284477	0.856944	0.928524
YDR054C	787.704	0.192811	0.0886795	0.0219012	0.0714916
YDR055W	777.767	0.765988	0.135035	1.77137e-09	4.1916e-08
YDR056C	699.201	0.0471552	0.0812563	0.541584	0.727215
YDR057W	294.403	0.127337	0.111458	0.213761	0.400608
YDR058C	154.272	1.061	0.179573	3.50533e-10	9.39604e-09
YDR059C	148.651	0.475593	0.193575	0.00325007	0.0152694
YDR060W	1864.13	-0.118045	0.0812055	0.129288	0.276648
YDR061W	335.325	-0.314624	0.130268	0.0072352	0.0289006
YDR062W	1723.34	-0.15857	0.0659924	0.0137377	0.0487076
YDR063W	515.338	-0.3982	0.0955399	1.05316e-05	0.000107479
YDR064W	15844.9	-0.601766	0.0759382	3.50456e-16	2.19801e-14
YDR065W	151.461	-0.13651	0.134444	0.251429	0.447078
YDR066C	42.4606	-0.150921	0.220989	0.323625	0.527038
YDR067C	194.228	-0.0548614	0.120429	0.615288	0.784286
YDR068W	571.434	-0.118497	0.124944	0.291308	0.492889
YDR069C	165.162	-0.119683	0.132272	0.307209	0.510586
YDR070C	11.018	0.317177	0.498797	0.0447223	0.123848
YDR071C	1562.93	-0.199334	0.0912484	0.0209467	0.0689331
YDR072C	858.762	0.150425	0.0757812	0.0394845	0.112465
YDR073W	256.986	0.62176	0.123532	8.59945e-08	1.36158e-06
YDR074W	634.383	0.164792	0.100755	0.0785212	0.19091
YDR075W	284	-0.172106	0.107836	0.0840483	0.201317
YDR076W	50.5468	-0.195191	0.204921	0.199989	0.381324
YDR077W	3269.05	0.625073	0.12911	2.30844e-07	3.35868e-06
YDR078C	161.426	0.190786	0.151695	0.140913	0.294785
YDR079C-A	207.109	0.361931	0.154917	0.00729043	0.0290717
YDR079W	165.364	0.0860634	0.146968	0.497058	0.691578
YDR080W	246.539	0.11383	0.11479	0.280936	0.4805
YDR081C	380.292	-0.108282	0.100969	0.253519	0.449803
YDR082W	233.737	0.0411603	0.114022	0.695139	0.838311
YDR083W	822.927	-0.0633292	0.0936927	0.473632	0.672523
YDR084C	343.676	-0.312982	0.117824	0.00367456	0.0168392
YDR085C	65.5742	0.351264	0.272419	0.0559917	0.14818
YDR086C	2059.1	-0.312235	0.0863738	0.000155747	0.00114073
YDR087C	1134.14	0.0186733	0.0786892	0.807934	0.902673
YDR088C	246.476	-0.196559	0.144437	0.116014	0.256104
YDR089W	203.33	0.994512	0.152512	6.89523e-12	2.51656e-10
YDR090C	307.784	-0.171984	0.117646	0.106426	0.239051
YDR091C	1925.14	-0.228405	0.0633322	0.000208578	0.00146777
YDR092W	713.293	0.268593	0.131184	0.0220336	0.0718875
YDR093W	406.425	0.0445815	0.153957	0.733715	0.863036
YDR094W	0
YDR095C	4.46731	4.68232	2.32451	0.000168626	0.00121576
YDR096W	188.849	0.085145	0.138796	0.484974	0.680924
YDR097C	473.117	-0.133422	0.0920234	0.125245	0.270122
YDR098C	1073.49	-0.137517	0.0821711	0.0800209	0.194045
YDR099W	2651	0.141263	0.0975313	0.11756	0.258489
YDR100W	412.308	0.269798	0.117185	0.0120788	0.0440095
YDR101C	1625.22	-0.0956662	0.0931978	0.27326	0.470987
YDR102C	6.56192	0.0148353	0.26426	0.893076	0.947024
YDR103W	396.245	0.0327207	0.0974239	0.720099	0.854175
YDR104C	119.882	0.016034	0.142728	0.894723	0.947526
YDR105C	490.661	0.160118	0.0981419	0.0836691	0.200852
YDR106W	23.1369	1.5709	0.452123	4.4355e-05	0.000383578
YDR107C	115.749	-0.676471	0.174023	1.37144e-05	0.000134848
YDR108W	261.981	0.00878533	0.107759	0.92583	0.962204
YDR109C	215.688	-0.10729	0.120498	0.32571	0.528931
YDR110W	416.19	0.0797056	0.0947349	0.372558	0.575358
YDR111C	657.353	-0.221337	0.0824016	0.00513609	0.022149
YDR112W	0.802579	-0.0214878	0.287336	0.572965	0.750478
YDR113C	262.163	-0.164593	0.104716	0.0903118	0.212228
YDR114C	1.08437	0.0242883	0.288718	0.824555	0.912563
YDR115W	533.026	-0.0422258	0.111556	0.679485	0.829001
YDR116C	322.24	-0.363609	0.115707	0.000632691	0.00380203
YDR117C	474.202	-0.156852	0.0926329	0.0725969	0.179753
YDR118W	150.249	-0.343942	0.145501	0.00705898	0.0283263
YDR118W-A	0.794175	0.00446701	0.286114	0.980926	0.989357
YDR119W	1156.83	-0.189748	0.0739716	0.0078747	0.0309808
YDR119W-A	12.462	1.09819	0.688234	0.00584551	0.0246167
YDR120C	1315.86	-0.326642	0.0652713	2.7157e-07	3.89853e-06
YDR121W	403.875	0.034409	0.114355	0.742233	0.867574
YDR122W	389.169	0.0160534	0.0992522	0.864558	0.932505
YDR123C	165.9	-0.123785	0.153	0.340316	0.544411
YDR124W	46.6539	0.686087	0.282855	0.00191036	0.0098491
YDR125C	56.7649	0.303861	0.233086	0.0740036	0.182467
YDR126W	149.943	0.391825	0.165914	0.00580252	0.0245316
YDR127W	1226.41	0.977243	0.123839	3.12758e-16	1.9808e-14
YDR128W	383.079	-0.123601	0.102364	0.19498	0.374538
YDR129C	2035.2	0.038264	0.0736531	0.590307	0.76604
YDR130C	174.986	0.0229871	0.136528	0.849261	0.923918
YDR131C	168.257	0.316564	0.146155	0.0133485	0.0477208
YDR132C	178.239	0.226406	0.138617	0.0623527	0.160798
YDR133C	1811.42	0.065497	0.102831	0.473785	0.672523
YDR135C	1112.85	0.330607	0.0957973	0.000233048	0.0016136
YDR136C	10.2172	4.1769	1.26798	6.76184e-05	0.000550838
YDR137W	383.012	-0.0548507	0.0937143	0.53443	0.720859
YDR138W	346.78	0.182686	0.128122	0.111125	0.24737
YDR139C	603.263	0.128732	0.097003	0.15613	0.318371
YDR140W	264.181	0.0768857	0.112602	0.45886	0.658719
YDR141C	356.451	0.0252445	0.121503	0.820776	0.910407
YDR142C	129.917	-0.0429312	0.148415	0.734078	0.863307
YDR143C	368.231	0.21785	0.108866	0.0304159	0.0914317
YDR144C	1105.64	-0.467344	0.0719344	2.39395e-11	8.18249e-10
YDR145W	787.852	-0.0551434	0.0921438	0.527348	0.714636
YDR146C	474.166	0.25825	0.108741	0.010381	0.0388534
YDR147W	349.345	-0.283434	0.114717	0.00665534	0.0271939
YDR148C	628.98	0.195044	0.096681	0.0318919	0.0950814
YDR149C	0.0409243	0.00694897	0.288607	0.922536	0.961343
YDR150W	431.005	0.0684375	0.150099	0.598517	0.772467
YDR151C	683.016	0.637476	0.110217	1.24688e-09	3.03956e-08
YDR152W	1193.25	0.0435187	0.0883804	0.584212	0.760882
YDR153C	556.893	0.296442	0.0889237	0.000447846	0.00283358
YDR154C	23.3769	0.0395922	0.231684	0.780069	0.885788
YDR155C	4834.91	0.166825	0.127432	0.145314	0.301357
YDR156W	101.935	0.0955011	0.164545	0.482816	0.679144
YDR157W	1.75107	0.160562	0.348802	0.0173562	0.0593548
YDR158W	5134.49	1.17803	0.0867334	4.46289e-43	1.37287e-40
YDR159W	357.71	-0.143044	0.101051	0.129562	0.277143
YDR160W	214.149	0.0353535	0.12571	0.755647	0.870605
YDR161W	1134.86	-0.167779	0.0895239	0.0497602	0.134555
YDR162C	285.609	0.317791	0.112975	0.00231526	0.0114874
YDR163W	220.388	0.276845	0.133381	0.0201788	0.0671625
YDR164C	425.557	-0.0819835	0.0994635	0.378728	0.581966
YDR165W	981.078	-0.145685	0.077018	0.0489025	0.132552
YDR166C	339.633	-0.130128	0.101749	0.170683	0.340103
YDR167W	564.434	0.109239	0.100636	0.244523	0.438782
YDR168W	860.084	-0.204615	0.0774117	0.00610779	0.0254229
YDR169C	256.143	0.0356309	0.123306	0.76104	0.874946
YDR169C-A	1.18244	-0.0322476	0.286367	0.544536	0.729814
YDR170C	724.034	-0.0335678	0.126838	0.763488	0.875889
YDR171W	681.261	1.84171	0.684772	0.000262648	0.00178978
YDR172W	2784.2	-0.0192032	0.0545689	0.707588	0.846485
YDR173C	214.072	1.29663	0.152571	1.63154e-18	1.3012e-16
YDR174W	1962.45	0.025381	0.0648103	0.687456	0.833984
YDR175C	377.748	-0.248337	0.109306	0.0138571	0.0490771
YDR176W	470.697	-0.138796	0.0891715	0.100372	0.228713
YDR177W	1180.09	0.35813	0.0772012	1.50591e-06	1.87803e-05
YDR178W	320.019	0.269025	0.12198	0.0150614	0.0526496
YDR179C	126.124	0.185941	0.167526	0.179588	0.352801
YDR179W-A	193.651	-0.00254893	0.130843	0.983702	0.990448
YDR180W	187.137	-0.148301	0.125268	0.187152	0.363173
YDR181C	237.868	-0.274179	0.12293	0.0135986	0.0483707
YDR182W	498.456	-0.196551	0.0920853	0.0237544	0.0760047
YDR182W-A	6.09068	-0.0323375	0.269164	0.750905	0.869968
YDR183C-A	3.23426	0.0359801	0.281787	0.62781	0.792894
YDR183W	195.656	0.0577	0.144866	0.649185	0.808198
YDR184C	378.968	0.0177757	0.113829	0.866233	0.933659
YDR185C	95.6474	0.701991	0.212234	0.000125577	0.000942192
YDR186C	633.411	-0.0163647	0.0878448	0.844336	0.921676
YDR187C	0.0523393	-0.00132208	0.288745	0.754286	0.869968
YDR188W	2006.88	-0.0446914	0.0686219	0.502552	0.696323
YDR189W	787.319	-0.340745	0.0832241	1.88606e-05	0.00018077
YDR190C	1817.55	0.0193812	0.0592392	0.698755	0.840516
YDR191W	104.391	0.16411	0.191648	0.265818	0.463603
YDR192C	192.827	-0.216984	0.152833	0.0953231	0.220475
YDR193W	0.0990135	-0.0108897	0.288877	0.600037	0.772467
YDR194C	1267.98	-0.225501	0.0965297	0.0129105	0.046386
YDR194W-A	0.423645	0.0345082	0.290325	0.427957	0.629286
YDR195W	368.727	0.36473	0.106493	0.000246926	0.00170058
YDR196C	376.026	0.126233	0.107921	0.206696	0.390768
YDR197W	173.794	-2.82101e-05	0.132246	0.998457	0.999212
YDR198C	324.731	0.012234	0.0999103	0.898554	0.950149
YDR199W	7.54823	5.98763	2.40993	4.31576e-06	4.87409e-05
YDR200C	256.338	0.0505277	0.116841	0.636858	0.800254
YDR201W	167.817	-0.224849	0.155289	0.0884255	0.209098
YDR202C	243.989	0.183737	0.133229	0.120691	0.262575
YDR203W	1.00265	-0.00139719	0.284563	0.975057	0.987031
YDR204W	180.648	0.0980285	0.159772	0.475281	0.673344
YDR205W	267.429	-0.0916469	0.108356	0.361043	0.564594
YDR206W	852.759	0.0613328	0.0892513	0.468738	0.668443
YDR207C	366.642	-0.090071	0.100011	0.335432	0.539431
YDR208W	520.035	0.0553894	0.0886498	0.514018	0.704976
YDR209C	0.58006	-0.0316413	0.289382	0.340421	0.544411
YDR210W	665.689	-0.416484	0.0851378	3.32077e-07	4.66352e-06
YDR211W	1332.3	0.03312	0.0663598	0.602315	0.774012
YDR212W	1635.45	0.0576214	0.0714687	0.416982	0.618957
YDR213W	176.671	-0.169486	0.145722	0.177744	0.350068
YDR214W	1293.51	0.487011	0.153156	0.0003637	0.00235894
YDR215C	0.0781921	0.00863298	0.288664	0.928018	0.962204
YDR216W	110.847	0.562442	0.222899	0.00196736	0.0100547
YDR217C	364.486	-0.240197	0.117045	0.0248905	0.0786272
YDR218C	2.57141	-0.0292981	0.279771	0.693204	0.836767
YDR219C	255.723	0.132918	0.116235	0.214533	0.401473
YDR220C	9.92936	-0.14408	0.288973	0.279363	0.478824
YDR221W	353.756	-0.209155	0.107111	0.0342034	0.100342
YDR222W	660.622	1.32768	0.156457	1.45248e-18	1.17288e-16
YDR223W	16.7214	0.182195	0.301569	0.213191	0.399887
YDR224C	6807.76	0.0969976	0.0589224	0.0949153	0.219843
YDR225W	5421.14	0.00514612	0.0694156	0.93991	0.968855
YDR226W	4513.04	-0.388188	0.0737013	4.99497e-08	8.403e-07
YDR227W	358.62	0.0642488	0.103139	0.502875	0.696518
YDR228C	464.107	0.180692	0.0921716	0.0379414	0.108982
YDR229W	326.156	0.15232	0.107271	0.124857	0.269488
YDR230W	1.4403	0.0981259	0.308414	0.0726543	0.179826
YDR231C	229.412	0.716434	0.133594	1.13684e-08	2.25275e-07
YDR232W	623.142	0.0919752	0.0956309	0.307459	0.510665
YDR233C	3828.8	-0.10791	0.0705167	0.112523	0.249623
YDR234W	710.617	-0.184083	0.0949266	0.0383383	0.10987
YDR235W	368.655	0.120023	0.100574	0.202506	0.384762
YDR236C	250.731	0.0293423	0.128651	0.803275	0.899238
YDR237W	371.794	-0.221806	0.109426	0.0280207	0.0858698
YDR238C	1473.37	-0.185908	0.0758723	0.0111253	0.041186
YDR239C	218.769	0.248199	0.128629	0.0315156	0.0940372
YDR240C	188.267	-0.0955272	0.129221	0.406968	0.610263
YDR241W	62.251	0.397194	0.250961	0.0287465	0.0875956
YDR242W	73.9198	0.128881	0.189715	0.378892	0.582079
YDR243C	156.088	0.0400871	0.1291	0.730263	0.860858
YDR244W	349.199	0.0804333	0.105473	0.414246	0.616313
YDR245W	1112.4	-0.224043	0.0696913	0.000906394	0.00520934
YDR246W	211.218	0.10136	0.122047	0.357415	0.560958
YDR246W-A	9.78063	0.16155	0.315488	0.196743	0.376803
YDR247W	122.688	1.0826	0.416567	0.000543613	0.00334212
YDR248C	306.485	0.740881	0.149344	9.72487e-08	1.5138e-06
YDR249C	132.444	0.288956	0.164667	0.0376006	0.108389
YDR250C	3.14126	0.08539	0.296778	0.256588	0.453522
YDR251W	564.088	-0.0717331	0.0918565	0.409263	0.612141
YDR252W	67.3588	0.29481	0.210825	0.0677688	0.170743
YDR253C	41.5913	0.561896	0.305205	0.00940769	0.0357282
YDR254W	141.748	0.327914	0.155052	0.0147791	0.0517994
YDR255C	51.2036	0.0870549	0.19206	0.555017	0.737435
YDR256C	57.9632	0.537958	0.236468	0.00407434	0.0183929
YDR257C	578.914	0.278301	0.099209	0.00285046	0.0136907
YDR258C	384.954	0.521921	0.295605	0.0117659	0.0430394
YDR259C	77.7981	0.393013	0.223363	0.021574	0.0705496
YDR260C	186.45	-0.26233	0.136986	0.0294453	0.0890946
YDR261C	460.736	0.304193	0.0947541	0.000691048	0.00410687
YDR262W	445.722	0.29116	0.100362	0.00199871	0.0101924
YDR263C	83.4023	-0.123024	0.186052	0.395344	0.597689
YDR264C	1146.72	-0.242124	0.0869317	0.00346313	0.0160142
YDR265W	213.284	-0.110181	0.126161	0.328867	0.532718
YDR266C	537.718	-0.108042	0.0879515	0.195951	0.375957
YDR267C	591.229	0.0176279	0.0866115	0.833029	0.916445
YDR268W	151.39	-0.626505	0.16901	3.25819e-05	0.000288723
YDR269C	0.169906	0.0118012	0.288843	0.816404	0.907584
YDR270W	260.658	-0.381588	0.185391	0.0119808	0.0437265
YDR271C	0.720561	0.024908	0.287087	0.54864	0.732894
YDR272W	558.992	0.0553833	0.0992203	0.547414	0.732304
YDR273W	77.3102	0.725952	0.221032	0.000126955	0.000950322
YDR274C	1.03195	0.00181835	0.28424	0.972463	0.985739
YDR275W	299.485	0.060385	0.110869	0.558642	0.739514
YDR276C	2595.28	0.440426	0.0760972	2.23673e-09	5.1421e-08
YDR277C	94.4716	1.52875	0.216838	1.95668e-13	9.29425e-12
YDR278C	0.301138	0.0102132	0.288504	0.899452	0.950149
YDR279W	325.14	-0.338797	0.112784	0.001222	0.00675288
YDR280W	819.421	0.0135201	0.0703077	0.866767	0.933842
YDR281C	39.3886	-1.13586	0.607063	0.00264077	0.0128459
YDR282C	120.52	0.136811	0.153653	0.295333	0.496706
YDR283C	349.409	0.0482193	0.100436	0.606124	0.776998
YDR284C	557.59	-0.159063	0.0946933	0.0742012	0.182815
YDR285W	131.741	-0.334941	0.165356	0.0162296	0.0560358
YDR286C	88.2828	-0.024238	0.174613	0.862485	0.931713
YDR287W	167.777	-0.078244	0.133166	0.505599	0.698497
YDR288W	261.839	-0.0353152	0.115595	0.736119	0.864281
YDR289C	318.076	0.302725	0.105208	0.00199904	0.0101924
YDR290W	0
YDR291W	270.405	0.0464766	0.11699	0.66643	0.820039
YDR292C	1108.33	-0.324309	0.0732059	4.92372e-06	5.484e-05
YDR293C	854.214	0.291483	0.101234	0.00207826	0.0105216
YDR294C	704.512	0.274854	0.0901008	0.00126992	0.00696408
YDR295C	297.36	0.206663	0.122883	0.0631345	0.162095
YDR296W	515.24	-0.0618842	0.103012	0.523532	0.711299
YDR297W	924.416	-0.032521	0.129486	0.773648	0.883116
YDR298C	956.595	0.226644	0.0837222	0.00442864	0.0197576
YDR299W	1137.1	-0.032544	0.102084	0.725815	0.857648
YDR300C	1080.85	-0.206468	0.0717842	0.00289023	0.0138611
YDR301W	260.769	-0.145936	0.116801	0.170884	0.340293
YDR302W	405.225	-0.275661	0.116975	0.00976311	0.0368829
YDR303C	534.505	-0.0697133	0.0911735	0.419606	0.621573
YDR304C	1918.84	-0.229034	0.0727492	0.00109299	0.00613444
YDR305C	239.631	0.0116021	0.125389	0.919271	0.961343
YDR306C	273.318	0.0848503	0.11197	0.40943	0.612249
YDR307W	295.34	-0.293352	0.118938	0.0068473	0.0276806
YDR308C	302.967	0.0555498	0.11916	0.602455	0.774038
YDR309C	845.058	-0.120902	0.0987697	0.191999	0.370132
YDR310C	706.208	-0.104317	0.100876	0.268475	0.466097
YDR311W	275.782	-0.0225347	0.110179	0.822678	0.911421
YDR312W	486.285	-0.435647	0.11045	2.37206e-05	0.00021969
YDR313C	122.69	-0.0389078	0.152071	0.762981	0.875764
YDR314C	73.663	0.375946	0.214645	0.0251277	0.0792215
YDR315C	79.9511	-0.285124	0.198105	0.0650041	0.165001
YDR316W	260.077	-0.315498	0.146771	0.0140109	0.0495135
YDR317W	32.6388	0.344664	0.313194	0.0697651	0.174615
YDR318W	182.523	0.154015	0.13305	0.191664	0.369707
YDR319C	220.891	0.170921	0.12421	0.126685	0.272432
YDR320C	208.586	-0.0705367	0.12761	0.537427	0.723438
YDR320C-A	201.958	-0.141472	0.159558	0.284515	0.484696
YDR320W-B	4.4089	0.0661248	0.283786	0.453853	0.654002
YDR321W	1307.3	-0.249047	0.107292	0.0121092	0.0440458
YDR322C-A	407.422	0.342146	0.125368	0.00263637	0.0128438
YDR322W	430.449	-0.137609	0.100333	0.141878	0.296516
YDR323C	136.826	0.135191	0.155606	0.308038	0.511286
YDR324C	1216.38	-0.0652136	0.0744986	0.365634	0.567924
YDR325W	293.184	-0.207233	0.11176	0.0437108	0.121975
YDR326C	448.348	0.0738083	0.105107	0.452325	0.652528
YDR327W	1.73539	0.118719	0.319258	0.0421575	0.118614
YDR328C	1417.3	-0.0136128	0.0889475	0.882202	0.940875
YDR329C	474.675	-0.0135461	0.09285	0.876023	0.93787
YDR330W	284.049	0.0820419	0.114315	0.439102	0.63945
YDR331W	403.758	-0.163715	0.107799	0.100051	0.228224
YDR332W	196.027	0.24431	0.133351	0.039673	0.112803
YDR333C	677.213	0.097771	0.0809001	0.206407	0.390337
YDR334W	442.26	0.0924025	0.102389	0.33435	0.538494
YDR335W	650.425	0.0722336	0.0842666	0.370392	0.573246
YDR336W	184.809	0.00563703	0.130084	0.961473	0.981064
YDR337W	367.866	-0.285715	0.104789	0.00333585	0.0155705
YDR338C	183.62	-0.0202258	0.123917	0.854475	0.927716
YDR339C	627.398	-0.0116455	0.107258	0.908831	0.956026
YDR340W	3.297	0.146091	0.332376	0.0609648	0.157912
YDR341C	3315.6	0.00276851	0.0661162	0.958532	0.979959
YDR342C	12.4752	1.04504	0.628369	0.00538696	0.0230309
YDR343C	8.06092	0.00515237	0.263257	0.962715	0.981401
YDR344C	6.80512	0.0392962	0.27379	0.685058	0.832926
YDR345C	7709.68	0.560345	0.164368	0.000120157	0.000907852
YDR346C	2059.42	-0.255441	0.0693947	0.000143376	0.00106216
YDR347W	382.077	-0.293715	0.11576	0.00577742	0.0244415
YDR348C	861.375	-0.0816795	0.0841323	0.312746	0.516975
YDR349C	903.877	0.048476	0.0787961	0.523564	0.711299
YDR350C	253.372	0.0708858	0.11939	0.515715	0.705658
YDR351W	332.008	0.140339	0.110118	0.167706	0.335724
YDR352W	400.903	-0.298001	0.0962846	0.000992738	0.00565999
YDR353W	3418.64	-0.343198	0.0860252	2.82074e-05	0.000255567
YDR354C-A	0.611183	0.0301997	0.288034	0.547896	0.732441
YDR354W	788.388	0.414006	0.0861551	5.8237e-07	7.80521e-06
YDR355C	0.119116	0.0104976	0.288752	0.912808	0.957986
YDR356W	281.57	-0.146321	0.112906	0.157821	0.321008
YDR357C	275.437	0.494394	0.143572	0.000137222	0.00101891
YDR358W	218.14	0.208976	0.139154	0.089897	0.211539
YDR359C	236.226	-0.0113794	0.131751	0.917191	0.960657
YDR360W	3.11916	0.116824	0.308934	0.173559	0.343714
YDR361C	1185.4	0.0218187	0.0777684	0.745069	0.869584
YDR362C	291.939	-0.152251	0.109166	0.130438	0.278647
YDR363W	179.996	0.0826271	0.13678	0.489146	0.683957
YDR363W-A	699.928	0.189356	0.110998	0.06397	0.163109
YDR364C	303.717	-0.1432	0.10986	0.157555	0.320669
YDR365C	2704.98	0.204978	0.0662687	0.001455	0.00784584
YDR366C	8.2179	0.0228823	0.261852	0.856219	0.928434
YDR367W	262.199	-0.0369103	0.11562	0.725085	0.857256
YDR368W	669.965	-0.0369741	0.0887023	0.662076	0.817159
YDR369C	101.336	0.124018	0.163802	0.358999	0.562897
YDR370C	372.922	-0.146602	0.134636	0.217024	0.404493
YDR371C-A	0.57318	0.0215432	0.288644	0.859051	0.930027
YDR371W	336.409	-0.133691	0.121405	0.224168	0.412689
YDR372C	1258.07	-0.164224	0.0686882	0.0139776	0.0494226
YDR373W	423.207	-0.0804633	0.106263	0.41761	0.619463
YDR374C	1.62178	0.028275	0.286111	0.629797	0.794829
YDR374W-A	125.028	0.00382119	0.157711	0.97918	0.98836
YDR375C	285.846	-0.323542	0.134445	0.00707245	0.0283601
YDR376W	275.806	-0.190296	0.116763	0.072939	0.180393
YDR377W	627.179	0.0660504	0.11905	0.543004	0.728213
YDR378C	760.044	-0.0136811	0.0893948	0.876891	0.938144
YDR379C-A	54.6755	1.43114	0.294789	1.11427e-07	1.69768e-06
YDR379W	347.718	0.0335776	0.103901	0.7256	0.857551
YDR380W	360.363	1.55465	0.296108	9.90932e-09	1.99421e-07
YDR381C-A	178.49	0.50492	0.156765	0.000301923	0.0020149
YDR381W	4363.64	0.448914	0.0652555	1.95836e-12	7.71401e-11
YDR382W	11948.1	-0.352123	0.110548	0.000581991	0.0035302
YDR383C	139.185	0.0970631	0.152441	0.458166	0.657869
YDR384C	1178.64	-0.00394504	0.108839	0.982144	0.989737
YDR385W	7259.59	-0.255584	0.124467	0.0227834	0.0735902
YDR386W	184.035	-0.198046	0.14463	0.113014	0.250282
YDR387C	265.63	0.0367739	0.111576	0.717451	0.851963
YDR388W	787.565	-0.0866097	0.122024	0.43577	0.637023
YDR389W	380.554	-0.128296	0.104207	0.185666	0.361048
YDR390C	690.389	-0.0817729	0.0971691	0.369612	0.572589
YDR391C	286.391	0.788167	0.140877	2.39503e-09	5.46709e-08
YDR392W	362.832	0.0585278	0.105645	0.551546	0.734393
YDR393W	205.231	-0.157402	0.139689	0.196836	0.37687
YDR394W	1849.12	0.164348	0.0747415	0.0222297	0.0722717
YDR395W	1173.25	-0.266804	0.0721804	0.000137791	0.00102197
YDR396W	2.19894	0.0801795	0.295748	0.263981	0.461862
YDR397C	685.402	0.219868	0.0969308	0.0156357	0.0543045
YDR398W	1460.04	-0.118003	0.0667682	0.0689585	0.173066
YDR399W	2189.04	-0.280742	0.0948242	0.00164343	0.00872355
YDR400W	319.76	-0.207126	0.112253	0.0447272	0.123848
YDR401W	4.81989	-0.0565859	0.27651	0.559125	0.739547
YDR402C	17.4178	1.44043	0.569209	0.000721587	0.00425704
YDR403W	36.981	-0.0393488	0.213298	0.784382	0.888811
YDR404C	802.7	-0.144405	0.0734395	0.0431699	0.120778
YDR405W	258.795	0.161787	0.136216	0.17828	0.350696
YDR406W	189.94	-0.161484	0.154349	0.215268	0.402498
YDR406W-A	0.11683	0.00726468	0.288606	0.928016	0.962204
YDR407C	408.342	-0.0328303	0.0968215	0.718264	0.852312
YDR408C	678.857	0.350233	0.101395	0.000210028	0.00147637
YDR409W	167.393	0.00829217	0.134239	0.947477	0.973434
YDR410C	513.723	0.00878529	0.124737	0.941147	0.969649
YDR411C	416.522	0.0874068	0.117398	0.414969	0.617246
YDR412W	775.809	0.0854903	0.097378	0.35714	0.560934
YDR413C	4.78722	0.0336256	0.272958	0.729213	0.860091
YDR414C	331.665	-0.0857277	0.110178	0.390535	0.592637
YDR415C	282.72	-0.0468556	0.113465	0.652504	0.810766
YDR416W	299.335	-0.0955423	0.106096	0.3309	0.534598
YDR417C	3.11233	-0.102135	0.302935	0.203438	0.385894
YDR418W	9743.19	-0.403873	0.0653125	3.14117e-10	8.60054e-09
YDR419W	254.173	-0.0985678	0.118628	0.361426	0.564782
YDR420W	167.435	0.279035	0.186857	0.0632489	0.162267
YDR421W	211.92	0.151775	0.126729	0.182723	0.35726
YDR422C	311.849	-0.101458	0.108969	0.313526	0.517641
YDR423C	171.739	-0.199113	0.167616	0.15092	0.31069
YDR424C	313.105	-0.156536	0.109071	0.119162	0.260503
YDR425W	170.612	-0.014166	0.130276	0.902078	0.951667
YDR426C	51.6703	6.52676	0.954133	4.52478e-11	1.45423e-09
YDR427W	1688.78	0.179397	0.0802274	0.0189902	0.0639638
YDR428C	167.851	-1.55497	0.147298	2.30033e-27	3.30226e-25
YDR429C	2631.24	-0.232463	0.0729869	0.000926273	0.00531886
YDR430C	321.832	-0.00909962	0.105859	0.925252	0.962204
YDR431W	0.368948	0.0237797	0.28951	0.534507	0.720859
YDR432W	1183.84	0.0593013	0.093659	0.504627	0.697849
YDR433W	3.18986	-0.0540708	0.284371	0.488326	0.683546
YDR434W	607.159	-0.526106	0.0966268	1.23633e-08	2.42756e-07
YDR435C	214.264	-0.0586548	0.131892	0.615438	0.784319
YDR436W	167.208	-0.27247	0.137344	0.0235511	0.0755341
YDR437W	35.1755	0.357946	0.294394	0.0588264	0.153181
YDR438W	138.426	0.0729712	0.13789	0.544848	0.729981
YDR439W	201.966	0.0600709	0.133117	0.610783	0.780409
YDR440W	363.925	-0.339795	0.131706	0.00402901	0.0182265
YDR441C	311.671	0.0509481	0.107021	0.607804	0.778028
YDR442W	0.488931	0.021919	0.288709	0.839136	0.919406
YDR443C	124.221	0.0613225	0.141977	0.621947	0.788883
YDR444W	384.36	-0.00364418	0.0952732	0.965176	0.982669
YDR445C	0.0644911	0.00810505	0.288642	0.928018	0.962204
YDR446W	1.88738	0.00989384	0.281184	0.88293	0.940875
YDR447C	8990.56	-0.441774	0.106026	1.25789e-05	0.000125208
YDR448W	201.121	0.132132	0.128327	0.250682	0.44624
YDR449C	540.811	-0.186036	0.103342	0.053042	0.141826
YDR450W	15189.8	-0.488023	0.092742	4.00586e-08	6.8824e-07
YDR451C	344.4	0.0405978	0.128249	0.727679	0.858909
YDR452W	1216.16	-0.0563661	0.0821553	0.474508	0.673054
YDR453C	84.3572	-0.27623	0.203056	0.0759618	0.186017
YDR454C	2198.12	-0.134655	0.0746796	0.0596669	0.154985
YDR455C	0.226025	0.0153373	0.288848	0.786716	0.890518
YDR456W	592.667	-0.185034	0.100317	0.0480877	0.130854
YDR457W	535.361	0.043444	0.149214	0.735173	0.863965
YDR458C	452.683	0.11818	0.0947132	0.186429	0.362097
YDR459C	235.337	0.0419507	0.114507	0.690915	0.835354
YDR460W	221.592	0.1706	0.121406	0.120318	0.262276
YDR461C-A	37.831	-0.151801	0.24797	0.316884	0.52075
YDR461W	8.32687	-0.0621239	0.267941	0.584791	0.76115
YDR462W	248.179	0.138278	0.125559	0.221496	0.408823
YDR463W	448.405	0.0654482	0.114835	0.522955	0.711219
YDR464C-A	0
YDR464W	332.456	-0.0280392	0.118607	0.792971	0.893691
YDR465C	1319.63	-0.0452699	0.0716718	0.512992	0.704491
YDR466W	316.629	0.032662	0.106947	0.741694	0.867332
YDR467C	25.668	0.165279	0.254212	0.28355	0.483562
YDR468C	425.82	-0.367689	0.110999	0.000332293	0.00218596
YDR469W	353.616	-0.164052	0.111525	0.107045	0.240192
YDR470C	171.48	-0.255545	0.148803	0.047093	0.128635
YDR471W	7254.72	-0.343941	0.077468	3.858e-06	4.4033e-05
YDR472W	420.876	-0.261234	0.088799	0.00193476	0.00990379
YDR473C	212.79	0.0908555	0.128749	0.430442	0.631536
YDR475C	133.929	-0.232455	0.163597	0.0884295	0.209098
YDR476C	414.793	-0.31997	0.186787	0.0334221	0.0983182
YDR477W	590.164	0.109898	0.0966306	0.226498	0.415794
YDR478W	106.705	-0.0107069	0.149029	0.928791	0.962616
YDR479C	236.513	0.095313	0.121528	0.387797	0.589697
YDR480W	177.942	-0.0859302	0.136698	0.473165	0.672381
YDR481C	616.502	0.178594	0.103272	0.0623417	0.160798
YDR482C	195.149	0.104084	0.125848	0.356773	0.56063
YDR483W	2031.19	-0.213147	0.0600459	0.000264973	0.00180371
YDR484W	195.623	0.354226	0.136067	0.00366851	0.0168314
YDR485C	398.706	-0.00384465	0.105266	0.96712	0.983563
YDR486C	407.697	0.151104	0.110777	0.139559	0.292332
YDR487C	1491.33	0.376449	0.0995596	5.93543e-05	0.000494109
YDR488C	121.081	-0.004471	0.15221	0.970963	0.98486
YDR489W	137.912	0.170041	0.137203	0.161833	0.326744
YDR490C	211.507	0.275422	0.141732	0.0274388	0.0845277
YDR491C	0.672069	0.00581506	0.286516	0.886415	0.942902
YDR492W	612.713	-0.712668	0.142073	7.28718e-08	1.18085e-06
YDR493W	191.908	0.165057	0.139021	0.165159	0.332479
YDR494W	457.59	-0.123809	0.103818	0.199055	0.379881
YDR495C	185.089	-0.0793119	0.150162	0.536272	0.722636
YDR496C	1953.2	0.161546	0.0776746	0.0306039	0.0918687
YDR497C	1877.28	-0.505011	0.060257	1.31628e-17	9.55414e-16
YDR498C	335.696	-0.13545	0.102122	0.154685	0.316523
YDR499W	248.144	-0.0770237	0.114728	0.460688	0.660252
YDR500C	8573.05	-0.0555185	0.0951594	0.551799	0.734519
YDR501W	94.7222	-0.195937	0.164373	0.152676	0.313606
YDR502C	785.217	-0.660204	0.115578	1.84465e-09	4.31755e-08
YDR503C	167.228	-0.403848	0.151673	0.0024624	0.0121059
YDR504C	23.7949	-0.127134	0.249731	0.385984	0.588256
YDR505C	254.062	-0.0926849	0.151636	0.471912	0.671044
YDR506C	78.7041	0.414907	0.233626	0.0204977	0.067975
YDR507C	619.108	-0.264616	0.0926576	0.0024925	0.0122352
YDR508C	2375.08	0.437113	0.0861089	1.21518e-07	1.83413e-06
YDR509W	0.741544	-0.0334055	0.288601	0.434855	0.636277
YDR510C-A	0.884065	0.00922591	0.285907	0.832156	0.91639
YDR510W	1391.29	-0.283326	0.0856158	0.000497547	0.00309947
YDR511W	203.823	0.0902533	0.141567	0.463434	0.662929
YDR512C	241.581	0.103988	0.124933	0.356937	0.560752
YDR513W	1186.45	-0.0331221	0.0902059	0.714615	0.850795
YDR514C	303.784	-0.206436	0.112003	0.0448231	0.124007
YDR515W	215.608	-0.0598321	0.128099	0.601833	0.773854
YDR516C	556.234	0.383817	0.150225	0.00363741	0.0167124
YDR517W	490.488	-0.39733	0.124261	0.000468148	0.00294186
YDR518W	365.36	-0.904583	0.105657	1.15477e-18	9.44281e-17
YDR519W	644.992	-0.390571	0.0909879	5.99064e-06	6.50412e-05
YDR520C	230.361	-0.0315933	0.127463	0.775489	0.883603
YDR521W	0.552024	-0.00801162	0.286893	0.796817	0.896141
YDR522C	1.3562	-0.0319424	0.284267	0.605328	0.776493
YDR523C	44.7214	0.564755	0.293859	0.00782459	0.0308067
YDR524C	425.913	-0.0860534	0.0891089	0.308989	0.512105
YDR524C-A	1.29847	0.0593889	0.292471	0.256697	0.453573
YDR524C-B	17734.1	0.100614	0.0717727	0.150296	0.309701
YDR524W-C	1.55351	0.0752007	0.297635	0.192774	0.371072
YDR525W	0.147833	0.00856493	0.288648	0.976188	0.987031
YDR525W-A	56.154	0.197664	0.200663	0.196119	0.376055
YDR526C	3.75621	0.158416	0.339265	0.0813656	0.196715
YDR527W	639.037	0.136499	0.084012	0.088674	0.209384
YDR528W	219.4	-1.09195	0.209737	1.45283e-08	2.80997e-07
YDR529C	792.694	0.437564	0.129403	0.000211898	0.00148306
YDR530C	287.922	0.10274	0.106763	0.30015	0.501803
YDR531W	732.583	-0.0325783	0.0825242	0.687076	0.833679
YDR532C	198.414	0.236008	0.14097	0.0562262	0.148739
YDR533C	372.912	0.887533	0.195285	5.51535e-07	7.42274e-06
YDR534C	85.4999	-1.18563	0.314703	1.00655e-05	0.000103609
YDR535C	3.31654	0.0408373	0.279952	0.623392	0.790095
YDR536W	1.84259	-0.10486	0.310903	0.0887065	0.209384
YDR537C	2.23422	0.0741375	0.295544	0.217727	0.405453
YDR538W	250.716	-0.403626	0.133563	0.000792409	0.00462418
YDR539W	336.504	-0.300115	0.128124	0.00912564	0.0348208
YDR540C	26.3432	-0.251163	0.285	0.136328	0.287427
YDR541C	258.305	0.240641	0.11844	0.0256349	0.0803501
YDR542W	3.4186	0.100194	0.299985	0.241413	0.435257
YDR543C	0
YDR544C	0.104679	-0.00143845	0.288743	0.754285	0.869968
YDR545C-A	0.0523393	-0.00132208	0.288745	0.754286	0.869968
YDR545W	4.40499	-0.00559618	0.272305	0.950396	0.975617
YEL001C	1445.91	-0.24116	0.0738511	0.000680644	0.00405623
YEL002C	1736.71	-0.248388	0.0790046	0.00118997	0.00660413
YEL003W	511.144	0.173066	0.0977922	0.0578777	0.151372
YEL004W	138.356	0.00101009	0.140397	0.994118	0.997205
YEL005C	114.121	0.254299	0.16205	0.063382	0.162286
YEL006W	347.674	-0.157319	0.115701	0.134288	0.284426
YEL007W	638.848	0.158103	0.149197	0.218046	0.405696
YEL008C-A	14.0573	0.632116	0.611826	0.0201246	0.0670475
YEL008W	4.12831	3.13356	1.46292	0.00181063	0.00941002
YEL009C	8919.14	0.167658	0.0877609	0.044518	0.123481
YEL009C-A	3.71498	0.0149192	0.276773	0.852759	0.926632
YEL010W	0.51876	0.043235	0.292138	0.27018	0.467675
YEL011W	78.5724	0.898761	0.294811	0.000216513	0.00151044
YEL012W	184.944	0.268749	0.160097	0.0484401	0.13148
YEL013W	607.37	0.0582043	0.111903	0.572025	0.749854
YEL014C	0.281373	0.0150916	0.288756	0.848606	0.923673
YEL015W	817.623	0.08045	0.0824529	0.304424	0.506962
YEL016C	343.458	-0.228225	0.116325	0.031097	0.0929599
YEL017C-A	1412.65	0.186992	0.102767	0.0506428	0.136655
YEL017W	213.15	-0.036137	0.138515	0.765168	0.877038
YEL018C-A	5.8832	0.147415	0.313313	0.199167	0.379911
YEL018W	244.235	-0.178127	0.111508	0.0834537	0.200487
YEL019C	36.3168	-0.12876	0.215142	0.391524	0.59358
YEL020C	177.393	-0.0562055	0.125161	0.616155	0.784319
YEL020C-B	18.1024	4.54438	0.969637	2.25402e-06	2.72677e-05
YEL020W-A	374.716	0.00712103	0.107951	0.951437	0.976066
YEL021W	0
YEL022W	655.18	-0.0577921	0.0971108	0.525949	0.713188
YEL023C	168.242	0.284649	0.146023	0.0258955	0.0810098
YEL024W	310.248	0.286839	0.14886	0.0262135	0.0816093
YEL025C	393.504	0.0425475	0.0985409	0.647059	0.806639
YEL026W	2315.81	-0.403706	0.10085	2.12138e-05	0.000199478
YEL027W	6123.4	0.117241	0.0717741	0.103976	0.235091
YEL028W	38.0007	0.354381	0.291952	0.0592023	0.154026
YEL029C	344.407	-0.11016	0.115945	0.299196	0.500598
YEL030C-A	3.11144	0.162167	0.342543	0.0743155	0.182957
YEL030W	96.9591	0.0856407	0.158421	0.522601	0.711187
YEL031W	1629.37	-0.0354639	0.078553	0.627522	0.792685
YEL032C-A	0
YEL032W	557.935	-0.168019	0.111963	0.103025	0.233522
YEL033W	194.764	-0.248211	0.195943	0.104117	0.235091
YEL034C-A	3.53815	0.0909575	0.296144	0.265229	0.462826
YEL034W	10985.7	-0.457565	0.062932	8.65272e-14	4.26691e-12
YEL035C	0.66456	0.0454956	0.292189	0.304491	0.506962
YEL036C	1187.65	-0.235792	0.066846	0.000343466	0.00224574
YEL037C	1390.84	-0.0316898	0.0809879	0.684368	0.832426
YEL038W	417.389	-0.142872	0.130027	0.21772	0.405453
YEL039C	51.1403	0.939985	0.465088	0.00339998	0.0158014
YEL040W	4797.11	-0.531507	0.082972	3.07975e-11	1.03621e-09
YEL041W	49.5249	0.817178	0.345411	0.00176901	0.00927583
YEL042W	965.879	-0.566712	0.110623	5.80123e-08	9.63392e-07
YEL043W	370.361	-0.0416281	0.141954	0.735329	0.863991
YEL044W	423.492	0.377344	0.127864	0.00114686	0.00639236
YEL045C	4.12545	1.74943	1.39982	0.0118817	0.0434384
YEL046C	4212.43	0.3578	0.0742352	6.16467e-07	8.24509e-06
YEL047C	1065.91	-0.00811162	0.124585	0.940519	0.969234
YEL048C	231.001	0.0940808	0.116886	0.379847	0.582411
YEL049W	1.40758	0.00766011	0.285382	0.953201	0.977099
YEL050C	453.902	-0.443708	0.103534	5.21417e-06	5.77762e-05
YEL050W-A	2.09426	0.124703	0.324613	0.0215288	0.0704539
YEL051W	1911.5	-0.226418	0.0570617	4.83564e-05	0.000413204
YEL052W	448.203	-0.396358	0.0965374	1.41257e-05	0.00013847
YEL053C	417.985	-0.163257	0.101105	0.0826396	0.199124
YEL053W-A	3.42187	-0.0284576	0.277686	0.724517	0.856898
YEL054C	7473.65	-0.486983	0.0796986	2.3993e-10	6.70974e-09
YEL055C	949.094	-0.443842	0.078462	4.65335e-09	1.00875e-07
YEL056W	368.191	-0.195884	0.106383	0.0469837	0.128445
YEL057C	21.6455	0.145754	0.26285	0.33304	0.537188
YEL058W	854.374	0.0322494	0.094246	0.716266	0.851776
YEL059C-A	62.9755	0.958194	0.297701	0.000114431	0.000874825
YEL059W	2.30138	0.0494506	0.28409	0.51452	0.704976
YEL060C	332.017	0.403352	0.178161	0.00737932	0.0293356
YEL061C	276.758	-0.266166	0.116237	0.0123256	0.0447325
YEL062W	145.804	0.23318	0.142598	0.0630314	0.162046
YEL063C	935.792	0.353158	0.0916711	4.96755e-05	0.000420629
YEL064C	113.627	-0.982713	0.18021	4.62264e-09	1.00875e-07
YEL065W	1523.14	-1.20701	0.132165	4.98581e-21	4.95513e-19
YEL066W	115.007	0.276394	0.187134	0.065123	0.165238
YEL067C	46.0959	-0.357381	0.284364	0.0524279	0.140475
YEL068C	190.586	-0.377825	0.136124	0.00192615	0.00988748
YEL069C	0.809785	0.00953975	0.286263	0.808088	0.902689
YEL070W	10.9077	-0.47569	0.717801	0.0233218	0.074992
YEL071W	2136.64	-0.492636	0.130601	3.87912e-05	0.000338636
YEL072W	128.673	0.551169	0.177975	0.000382705	0.00246242
YEL073C	18.0019	0.0987574	0.269042	0.447021	0.647334
YEL074W	9.70938	0.00608696	0.258093	0.960614	0.980652
YEL075C	1.79496	0.0113461	0.279875	0.876578	0.938144
YEL075W-A	1.16753	0.0431228	0.289107	0.362234	0.565225
YEL076C	0
YEL076C-A	0.0659842	-0.00137457	0.288744	0.754286	0.869968
YEL077C	99.9992	-0.132043	0.17603	0.349192	0.553813
YEL077W-A	1.50342	0.040862	0.287756	0.469277	0.668769
YER001W	640.498	0.504423	0.124816	1.24347e-05	0.00012454
YER002W	1607.31	0.0116609	0.0808536	0.880605	0.94067
YER003C	1354.93	-0.284142	0.0705268	3.24955e-05	0.000288353
YER004W	678.545	-0.0440293	0.108727	0.660915	0.816663
YER005W	401.512	-0.0236844	0.091272	0.785335	0.889422
YER006C-A	2.49438	0.0345493	0.28224	0.626454	0.792421
YER006W	1705.03	-0.0831772	0.0757828	0.254384	0.450965
YER007C-A	1268.62	-0.0876835	0.0718867	0.209863	0.395023
YER007W	125.649	-0.108296	0.155448	0.409092	0.612028
YER008C	449.149	-0.03266	0.102264	0.731222	0.861516
YER009W	3619.26	-0.297944	0.0778408	6.61463e-05	0.000540208
YER010C	274.776	-0.110591	0.108285	0.268221	0.466097
YER011W	285.8	-2.74845	0.189987	7.26573e-49	2.60759e-46
YER012W	1866.64	0.0775835	0.0889572	0.36017	0.563911
YER013W	245.429	0.160418	0.122809	0.149899	0.308981
YER014C-A	8.36869	1.54793	0.770217	0.00270908	0.0131189
YER014W	242.649	-0.666046	0.119324	3.42539e-09	7.60413e-08
YER015W	90.0188	0.206419	0.201995	0.177802	0.350077
YER016W	527.217	-0.283675	0.0882946	0.000703702	0.00417823
YER017C	565.497	-0.0649124	0.0806499	0.40084	0.604112
YER018C	52.6816	-0.621438	0.26134	0.00214407	0.0107787
YER019C-A	1178.9	-0.0372488	0.0980016	0.686407	0.833495
YER019W	303.751	0.0642319	0.118935	0.555267	0.737554
YER020W	295.678	-0.0849358	0.122701	0.438002	0.639
YER021W	1983.65	0.194803	0.0692442	0.0036673	0.0168314
YER022W	341.927	-0.0681041	0.100767	0.471478	0.670574
YER023C-A	1.53205	0.0312168	0.284478	0.611523	0.781027
YER023W	1525.77	-0.248853	0.0977402	0.00655265	0.0269275
YER024W	149.476	0.403529	0.148865	0.00218326	0.0109163
YER025W	2749.12	-0.170326	0.0683406	0.0110265	0.0408905
YER026C	1324.37	-0.113399	0.0846301	0.160212	0.324253
YER027C	441.234	0.0576658	0.102765	0.548649	0.732894
YER028C	109.278	1.29041	0.242719	8.68416e-09	1.78094e-07
YER029C	470.022	0.130212	0.0970796	0.153589	0.31508
YER030W	737.621	-0.301935	0.102202	0.00161478	0.0085996
YER031C	1119	-0.199413	0.073752	0.0051789	0.0222741
YER032W	302.066	-0.163232	0.116593	0.124601	0.269385
YER033C	71.7252	0.672596	0.250603	0.00103596	0.00588595
YER034W	208.357	0.135818	0.133591	0.252886	0.449174
YER035W	182.878	0.768597	0.430395	0.00517013	0.0222512
YER036C	3925.53	-0.225784	0.0535092	1.66453e-05	0.000161697
YER037W	173.017	4.71321	0.607756	5.57654e-16	3.36677e-14
YER038C	112.248	0.290302	0.165981	0.0378978	0.108905
YER038W-A	13.8244	2.66195	0.705285	2.51943e-05	0.000231845
YER039C	28.5473	-0.130279	0.23996	0.385104	0.58757
YER039C-A	5.9073	-0.0581407	0.280006	0.521543	0.710795
YER040W	214.716	0.0960475	0.147908	0.45471	0.654506
YER041W	208.167	0.341084	0.140235	0.00616898	0.0256116
YER042W	501.585	0.395606	0.122587	0.000442877	0.00280764
YER043C	5301.48	-0.740392	0.0642469	1.36598e-31	2.32216e-29
YER044C	524.72	0.279778	0.0997885	0.00276485	0.013369
YER044C-A	11.8158	0.0765741	0.266427	0.531771	0.718369
YER045C	208.875	0.613816	0.167476	3.90057e-05	0.000340049
YER046W	124.948	0.0551228	0.152941	0.670216	0.822487
YER046W-A	0.21419	0.0129874	0.288704	0.892956	0.947024
YER047C	196.523	-0.160355	0.13259	0.172322	0.341997
YER048C	1120.06	-0.185967	0.0746563	0.0100428	0.0378289
YER048W-A	547	0.1703	0.0951499	0.0574956	0.150899
YER049W	1677.95	-0.0399429	0.0675783	0.541854	0.727427
YER050C	390.319	0.121394	0.109996	0.233186	0.424931
YER051W	202.876	-0.0245308	0.127309	0.825418	0.913048
YER052C	1920.83	1.17899	0.0696329	1.90917e-65	1.1212e-62
YER053C	401.753	2.34655	0.388235	7.5075e-11	2.2985e-09
YER053C-A	80.3664	5.44174	0.785799	6.90488e-13	2.91539e-11
YER054C	23.3219	-0.066136	0.240893	0.632819	0.797505
YER055C	2611.34	0.48937	0.0731195	5.85001e-12	2.14722e-10
YER056C	3311.79	0.0358182	0.0796603	0.640028	0.801589
YER056C-A	7574.71	-0.487876	0.0783715	1.2756e-10	3.76274e-09
YER057C	814.281	-0.500638	0.0989131	1.03917e-07	1.59835e-06
YER058W	123.291	-0.377311	0.199652	0.0178598	0.0607872
YER059W	306.812	-0.00274911	0.103193	0.976521	0.987031
YER060W	279.184	-0.377051	0.152005	0.00451414	0.0200421
YER060W-A	41.637	-0.184848	0.245507	0.242012	0.435973
YER061C	99.0242	0.321798	0.174661	0.0274781	0.0845682
YER062C	489.898	2.01286	0.201227	1.68981e-24	2.14043e-22
YER063W	559.282	-0.610446	0.106462	1.73502e-09	4.12068e-08
YER064C	532.972	0.145309	0.169303	0.29449	0.496065
YER065C	193.005	0.354247	0.14925	0.00687362	0.0277522
YER066C-A	2.30817	0.0709867	0.292462	0.319453	0.523258
YER066W	61.4411	0.236975	0.223214	0.144335	0.300194
YER067C-A	6.458	2.44315	1.1031	0.00357437	0.0164697
YER067W	132.276	0.377793	0.245218	0.0345847	0.101277
YER068C-A	0.639968	0.00726625	0.286391	0.970714	0.98486
YER068W	493.053	-0.0590082	0.0962449	0.515919	0.705658
YER069W	317.192	1.25431	0.14469	3.56527e-19	3.03048e-17
YER070W	2512.7	-0.244681	0.0808789	0.00156772	0.00841151
YER071C	216.445	0.524848	0.155833	0.000158642	0.001158
YER072W	1226.95	-0.339952	0.14106	0.00652484	0.0268474
YER073W	1568.84	1.28454	0.134827	9.50677e-23	1.05886e-20
YER074W	13244.2	-0.50386	0.0898935	5.08511e-09	1.09025e-07
YER074W-A	449.487	0.238135	0.11588	0.0248669	0.0785911
YER075C	281.09	0.171761	0.128581	0.136066	0.287066
YER076C	96.913	-0.0216659	0.152449	0.859703	0.930399
YER076W-A	9.07135	1.19175	0.914858	0.00994426	0.0375233
YER077C	278.328	0.00402381	0.113569	0.966692	0.983283
YER078C	301.739	-0.193741	0.114829	0.0623169	0.160798
YER078W-A	2.27649	0.0414932	0.283635	0.565905	0.74588
YER079C-A	0.660617	0.00302682	0.285992	0.963893	0.982119
YER079W	138.814	0.00598102	0.154901	0.964234	0.982174
YER080W	779.785	-0.142602	0.0882769	0.0888881	0.209645
YER081W	1046.49	1.43078	0.133165	4.8275e-28	7.60625e-26
YER082C	940.573	0.0655208	0.0703792	0.336698	0.540794
YER083C	431.251	0.0609206	0.092627	0.488992	0.68389
YER084W	2.80334	-0.00918068	0.277271	0.899483	0.950149
YER084W-A	0.186962	-0.00216283	0.288724	0.709685	0.848051
YER085C	3.5457	-0.026058	0.280844	0.714374	0.850665
YER086W	2121.44	0.112116	0.0697517	0.0980748	0.225147
YER087C-A	18.6544	-0.0282875	0.237935	0.834536	0.917166
YER087C-B	1460.98	-0.314139	0.0877643	0.000167352	0.00120839
YER087W	202.371	-0.12259	0.128253	0.284046	0.48408
YER088C	629.182	-0.225675	0.109987	0.0260098	0.0812885
YER088C-A	13.1423	-0.00160601	0.25229	0.988329	0.993181
YER088W-B	3.78913	0.273941	0.490443	0.0134305	0.0479079
YER089C	409.725	0.399413	0.136979	0.00115895	0.00645413
YER090C-A	0.122773	0.0108402	0.288771	0.893448	0.947155
YER090W	1193.91	0.194135	0.0750128	0.00723365	0.0289006
YER091C	781.259	0.330852	0.306599	0.0734607	0.181267
YER091C-A	1.12498	-0.0601716	0.29349	0.246145	0.440714
YER092W	292.067	0.365772	0.125285	0.00132734	0.00722378
YER093C	226.674	-0.0190023	0.123242	0.863278	0.931767
YER093C-A	91.1413	0.298345	0.208227	0.0636154	0.162755
YER094C	1787.04	0.21438	0.0581275	0.000156634	0.00114593
YER095W	458.22	-0.0348664	0.0881582	0.675623	0.826567
YER096W	24.0085	0.320282	0.34123	0.0856989	0.20433
YER097W	4.62146	1.02383	1.54935	0.0147732	0.0517994
YER098W	68.6196	0.294543	0.216141	0.0708403	0.176146
YER099C	517.339	-0.0446289	0.0890711	0.59795	0.772243
YER100W	867.642	-0.103043	0.0798167	0.181626	0.355806
YER101C	125.018	-0.0660741	0.147116	0.6003	0.772497
YER102W	7407.86	-0.653939	0.0953719	1.16121e-12	4.77798e-11
YER103W	289.519	0.137012	0.131871	0.241735	0.435716
YER104W	90.0609	-0.253086	0.171042	0.0723701	0.17926
YER105C	644.481	-0.0227264	0.081611	0.770683	0.880859
YER106W	6.51828	0.0475034	0.275026	0.62717	0.792685
YER107C	620.333	-0.0367743	0.0835607	0.647444	0.806963
YER107W-A	0.3946	0.0250046	0.289323	0.637949	0.800791
YER110C	2419.77	-0.22849	0.0929682	0.00907544	0.0346702
YER111C	289.675	0.0034863	0.101827	0.968093	0.983847
YER112W	675.536	-0.0753351	0.106007	0.441894	0.64269
YER113C	323.332	-0.199447	0.117865	0.0633506	0.162286
YER114C	368.272	-0.122375	0.107116	0.216607	0.404299
YER115C	217.003	-0.193354	0.129656	0.0925481	0.215445
YER116C	163.352	-0.0867588	0.142545	0.483229	0.679296
YER117W	14361.2	-0.24924	0.097537	0.0057331	0.0242858
YER118C	615.379	-0.403459	0.0860473	1.02305e-06	1.32178e-05
YER119C	150.301	-0.0682697	0.14678	0.587336	0.763418
YER119C-A	0.899853	0.0484421	0.290907	0.336069	0.540171
YER120W	1265.76	0.00724584	0.131711	0.950914	0.975839
YER121W	12.7032	0.0229653	0.259807	0.853487	0.927267
YER122C	1663.92	0.00324168	0.061407	0.94561	0.972249
YER123W	440.719	0.0843703	0.124779	0.456815	0.656659
YER124C	1276.53	0.000732455	0.0862863	0.99517	0.998105
YER125W	650.812	0.155999	0.113433	0.133896	0.284061
YER126C	1367.96	0.0794194	0.0864347	0.325146	0.528341
YER127W	685.654	0.0560235	0.0927979	0.524454	0.712207
YER128W	88.4809	0.0278554	0.154861	0.832829	0.916438
YER129W	547.958	0.297153	0.131809	0.0116998	0.042822
YER130C	795.904	1.75349	0.352332	3.37664e-08	5.95986e-07
YER131W	10403.8	-0.545826	0.0786803	8.30641e-13	3.48438e-11
YER132C	210.578	0.375428	0.168094	0.00869015	0.0334555
YER133W	2160.18	0.0470171	0.0689556	0.482888	0.679144
YER133W-A	3.24692	0.00283922	0.277629	0.977066	0.987062
YER134C	323.649	0.115651	0.116658	0.276088	0.474216
YER135C	2.7806	-0.0591344	0.288908	0.394732	0.597183
YER136W	1664.74	0.0323974	0.0882564	0.68972	0.834664
YER137C	116.799	0.49806	0.18745	0.0017682	0.00927583
YER137W-A	6.57	5.81598	2.41354	9.0706e-06	9.54078e-05
YER138W-A	159.362	0.355372	0.152218	0.00753814	0.0298385
YER139C	156.431	-0.0332375	0.146197	0.788273	0.891499
YER140W	262.078	-0.157828	0.110423	0.120709	0.262575
YER141W	501.664	-0.238481	0.0966676	0.00871275	0.0335026
YER142C	197.208	0.285938	0.193991	0.0640812	0.1633
YER143W	438.356	0.3385	0.10574	0.000614065	0.00370735
YER144C	190.926	-0.0991653	0.124896	0.37641	0.579616
YER145C	2308.3	-0.750357	0.137506	9.71472e-09	1.96731e-07
YER145C-A	0.566739	0.0481373	0.292792	0.26839	0.466097
YER146W	740.746	-0.415265	0.102717	1.71091e-05	0.000165456
YER147C	184.636	-0.28879	0.143204	0.021327	0.0699354
YER147C-A	9.64047	-0.309722	0.440855	0.0586024	0.152896
YER148W	1658.44	-0.313689	0.0771757	2.37716e-05	0.000219692
YER148W-A	2.30793	0.00457679	0.280634	0.942428	0.970522
YER149C	281.278	-0.124214	0.106488	0.207829	0.392336
YER150W	171.312	1.6198	0.237044	4.04481e-13	1.76551e-11
YER151C	928.062	0.127755	0.0855842	0.115415	0.254987
YER152C	193.581	-0.457028	0.159384	0.00105305	0.00594643
YER152W-A	0.0409243	0.00694897	0.288607	0.922536	0.961343
YER153C	21.109	-0.115107	0.251539	0.420335	0.622218
YER154W	314.126	-0.393095	0.144654	0.00215367	0.0108078
YER155C	991.535	-0.0571955	0.0947278	0.521147	0.710705
YER156C	1143.97	-0.470912	0.118503	1.98322e-05	0.000188962
YER157W	361.457	-0.188107	0.103619	0.0501718	0.135441
YER158C	64.4837	0.198318	0.221487	0.207285	0.391424
YER158W-A	6.44239	0.291736	0.489147	0.0380829	0.10934
YER159C	928.984	1.01716	0.103942	1.11231e-23	1.35575e-21
YER161C	602.725	-0.214459	0.102361	0.0237785	0.0760066
YER162C	146.196	0.180746	0.146426	0.154758	0.316572
YER163C	256.106	-0.0262208	0.119962	0.808793	0.90277
YER164W	637.142	0.00442526	0.0847783	0.955633	0.978561
YER165C-A	0
YER165W	3850.67	-0.31145	0.0660027	1.09843e-06	1.40512e-05
YER166W	535.637	-0.15651	0.0995315	0.0941254	0.218409
YER167W	347.144	-0.330354	0.108411	0.00103763	0.00589023
YER168C	528.754	0.0669465	0.0867388	0.419874	0.62168
YER169W	312.653	0.0979829	0.10953	0.330447	0.534149
YER170W	132.519	-0.343571	0.158518	0.011451	0.0421261
YER171W	569.265	0.0944711	0.0948806	0.292137	0.494162
YER172C	363.619	0.171993	0.143269	0.168654	0.337099
YER172C-A	0.210939	-0.00153158	0.288739	0.69802	0.840057
YER173W	223.312	-0.316519	0.136594	0.0091158	0.0348038
YER174C	350.609	-1.61691	0.157027	3.50356e-26	4.81553e-24
YER175C	195.14	1.11643	0.154163	4.10029e-14	2.06937e-12
YER175W-A	1.58811	0.0220755	0.285641	0.657987	0.814245
YER176W	639.398	-0.156179	0.0808641	0.0436203	0.121828
YER177W	7287.23	-0.000289813	0.0723095	0.996556	0.998832
YER178W	2739.62	0.124338	0.0761035	0.0899859	0.211539
YER179W	12.4506	0.0309814	0.259048	0.793117	0.893691
YER180C	252.046	-0.0256698	0.131403	0.823011	0.911635
YER180C-A	57.6787	-0.0374127	0.194256	0.791389	0.893691
YER181C	3.62072	3.87483	2.28755	0.000818617	0.00476421
YER182W	252.23	0.388932	0.150257	0.00323871	0.0152271
YER183C	277.468	0.0430365	0.117531	0.688811	0.834664
YER184C	78.404	-0.0717591	0.176891	0.610722	0.780409
YER185W	31.2202	0.041842	0.215691	0.774405	0.883116
YER186C	464.039	-0.0772904	0.0921872	0.374633	0.57731
YER187W	87.3049	1.11598	0.216676	2.27948e-08	4.17152e-07
YER188C-A	8.91084	0.113146	0.292273	0.309332	0.51238
YER188W	82.8605	0.672222	0.242754	0.000771101	0.00452025
YER189W	0.689731	0.0118094	0.286525	0.860334	0.930399
YER190C-A	0
YER190C-B	0
YER190W	1.83496	-0.0207086	0.282821	0.73558	0.86413
YFL001W	422.929	-0.0178141	0.0928682	0.837912	0.91935
YFL002C	561.449	-0.0720553	0.0877503	0.386156	0.588256
YFL003C	33.9687	0.136599	0.235964	0.363409	0.565828
YFL004W	766.432	-0.138124	0.0974215	0.132842	0.282568
YFL005W	1345.66	-0.363878	0.0896729	2.0034e-05	0.000190043
YFL007W	880.114	0.148716	0.1152	0.158413	0.322009
YFL008W	469.896	-0.274123	0.111	0.00733379	0.0292086
YFL009W	455.665	-0.0866471	0.0972711	0.340246	0.544411
YFL010C	619.495	0.185885	0.131189	0.111795	0.248519
YFL010W-A	0.523599	0.0391373	0.291616	0.283277	0.483351
YFL011W	5.23951	0.0137957	0.274426	0.872119	0.936733
YFL012W	5.41231	0.278984	0.462946	0.0443459	0.123178
YFL012W-A	4.61487	0.140126	0.312597	0.188549	0.365226
YFL013C	482.205	0.164999	0.0912775	0.0565685	0.149377
YFL013W-A	2.03915	0.0287796	0.282507	0.667793	0.820579
YFL014W	99.2666	1.31552	1.0398	0.0045891	0.0202497
YFL015C	0.0409243	0.00694897	0.288607	0.922536	0.961343
YFL015W-A	1.85385	0.0938448	0.306707	0.0769625	0.18804
YFL016C	834.068	0.37614	0.17563	0.0109273	0.040616
YFL017C	197.904	-0.0460764	0.132703	0.689776	0.834664
YFL017W-A	185.068	0.126953	0.152386	0.32858	0.532388
YFL018C	1941.65	-0.187071	0.0753035	0.00988746	0.0373308
YFL019C	3.26994	0.0804505	0.296919	0.226862	0.41599
YFL020C	5.09125	0.428441	0.899138	0.0257735	0.0807062
YFL021C-A	3.96961	-0.0362611	0.275974	0.685661	0.833214
YFL021W	142.698	1.00965	0.198463	3.24246e-08	5.75448e-07
YFL022C	2328.02	-0.0833718	0.082997	0.283073	0.483132
YFL023W	458.102	0.0900211	0.0983276	0.326276	0.529451
YFL024C	303.584	-0.115352	0.114723	0.266837	0.464376
YFL025C	305.61	-0.242561	0.109957	0.0167197	0.057513
YFL026W	44.8435	0.0801954	0.212926	0.584325	0.760882
YFL027C	159.142	0.0932635	0.13873	0.44592	0.646609
YFL028C	525.479	0.413486	0.105629	2.96246e-05	0.000265798
YFL029C	264.019	0.177985	0.124428	0.113478	0.251223
YFL030W	43.283	0.0538263	0.209261	0.712717	0.849631
YFL031C-A	0.344073	0.0159352	0.288765	0.794625	0.894144
YFL031W	1564.43	0.332007	0.118064	0.0021545	0.0108078
YFL032W	0.202178	0.0068153	0.288478	0.906191	0.954196
YFL033C	178.856	0.139829	0.170163	0.315419	0.519003
YFL034C-A	1523.47	-0.646533	0.128906	7.98298e-08	1.27333e-06
YFL034C-B	274.207	0.142104	0.121949	0.200153	0.381511
YFL034W	247.499	-0.400189	0.139093	0.00130361	0.00711042
YFL036W	391.42	-0.0249564	0.117083	0.813198	0.905459
YFL037W	2833.09	-0.221253	0.0627033	0.000288101	0.00193465
YFL038C	2982.25	-0.138343	0.0690785	0.0387665	0.110695
YFL039C	14182.2	0.0327802	0.0770844	0.670467	0.822487
YFL040W	2.84344	0.0440066	0.282803	0.564262	0.744361
YFL041W	474.651	-0.23337	0.10358	0.01546	0.053829
YFL041W-A	14.1307	0.0672777	0.25877	0.598075	0.772249
YFL042C	213.99	-0.170005	0.130025	0.142784	0.297928
YFL044C	282.012	0.150663	0.123029	0.176415	0.348088
YFL045C	5783.81	-0.466177	0.0739868	8.40307e-11	2.56056e-09
YFL046W	291.263	0.220222	0.111788	0.0324678	0.096168
YFL047W	519.843	0.0210136	0.102153	0.828558	0.91433
YFL048C	820.233	-0.172479	0.0774484	0.0205858	0.068162
[truncated: 4,601 more rows]

## Sheet: gene groups
Cell wall synthesis	Cell wall-anchored	Cell wall-related	Osmolarity
HXK1	SUN4	ACK1	AHK1
HXK2	SIM1	ACT1	AIP1
GLK1	CTS1	ADY3	ALD6
EMI2	CTS2	AFB1	BZZ1
PGM1	BGL2	AGA2	CAB3
PGM2	SCW11	AMA1	CDC37
UGP1	SPR1	ARP2	CIN5
YHL012W	EXG1	ATH1	CKA2
ALG5	EXG2	AVO1	CRZ1
PGI1	DSE4	AVO2	CTT1
GFA1	ACF2	AZF1	ENA1
YMR084W	CRH1	BCH1	FLC2
GNA1	UTR2	BCK1	FRT1
PCM1	CRR1	BIT61	FRT2
QRI1	GAS1	BMH1	GPD1
ALG7	GAS2	BMH2	GPP1
PMI40	GAS3	BPH1	GPP2
SEC53	GAS4	BUD4	GRE3
PSA1	GAS5	BUD7	GRX5
DPM1	DFG5	CBK1	HAL1
SRT1	DCW1	CDC11	HAL9
GDA1	YPS7	CDC12	HKR1
VRG4	YPS1	CDC3	HOG1
DFG10	MKC7	CNA1	HOT1
YEA4	YPS3	CNB1	HSP12
SEC59	YPS6	CSR2	HSP30
YND1	YPS5	DIA3	HSP82
RER2	SCW4	DIT1	IQG1
MNN1	SCW10	DIT2	ISC1
MNN4	PIR1	DON1	LTV1
MNN14	PIR5	DTR1	MCK1
KTR6	HSP150	EMW1	MET22
MNN5	PIR3	END3	MID2
KRE2	CIS3	FIG1	MOT3
KTR1	CCW12	FLC1	MRK1
KTR2	CCW22	FMP45	MSB2
YUR1	CCW14	GIP1	MSN1
KTR3	DSE2	GON7	MSN2
MNN2	EGT2	HLR1	MSN4
MNN9	ECM33	HRD1	MYO3
ANP1	PST1	IRC18	MYO5
MNN10	SPS2	IRE1	NBP2
MNN11	SPS22	IRS4	NHA1
HOC1	FLO5	JSN1	NRG1
VAN1	FLO1	KAR2	NRG2
OCH1	FLO9	KIC1	NST1
MNS1	FLO10	LDS1	NUP42
GTB1	YAR061W	LDS2	OPY2
ROT2	YHR213W	LOH1	PBS2
CWH41	YAL065C	LRE1	PSR1
STT3	YFL051C	LRG1	PSR2
OST4	BSC1	LST8	PTC1
OST3	PRM7	MHP1	PTC2
OST6	FLO11	MKK1	PTC3
SWP1	SAG1	MKK2	PTP2
WBP1	AGA1	MSG5	PTP3
OST2	FIG2	MTL1	RCK2
OST1	SED1	MUM3	RGD1
OST5	SPI1	NAG1	RIM11
DIE2	CWP1	NCE102	ROX1
ALG8	CWP2	OSW1	RRD1
ALG6	DAN1	OSW2	RRD2
ALG9	DAN4	OSW7	RVS161
ALG12	TIP1	PAU23	SCH9
ALG3	TIR1	PAU24	SGD1
ALG11	TIR2	PFS1	SHO1
ALG2	TIR3	PHO5	SIS2
ALG1	TIR4	PHO85	SKN7
ALG13	FIT1	PKC1	SKO1
ALG14	FIT3	PKH1	SLG1
MNT2	FIT2	PKH2	SLN1
RFT1	SRL1	PKH3	SMP1
MNT4	SVS1	PLB2	SSK1
MNT3	ECM19	PRS1	SSK2
PMT1	NCW2	PRS2	SSK22
PMT5	HPF1	PRS3	STD1
PMT2		PRS4	STE11
PMT3		PRS5	STE20
PMT4		PRY3	STE50
PMT6		PUN1	STO1
PMT7		QDR1	SUB1
KTR5		QDR3	TCO89
KTR7		RAX2	TIM18
MNL1		RHO2	TTI2
GNT1		RIM101	UBP3
KTR4		RIM21	USV1
YOS9		RNT1	WHI2
PNG1		ROM2	YAR1
CHS1		RPI1	YGK3
RCR1		RRT12	YPD1
RCR2		RRT8
CDA1		SAC7
CDA2		SBE2
INN1		SBE22
CYK3		SDP1
BNI4		SHE10
SHC1		SIT4
SKT5		SKG1
SLA2		SLT2
CHS6		SMA2
BCH2		SMI1
CHS5		SMK1
CHS7		SNF1
PFA4		SNG1
CHS3		SOD1
CHS2		SPO19
CDC28		SPO71
CDC14		SPO73
DBF2		SPO75
DBF20		SPO77
KRE5		SPR2
KEG1		SPR28
CNE1		SPR3
ROT1		SPS1
BIG1		SPS100
KRE6		SSA1
SKN1		SSA2
KRE9		SSD1
KNH1		SSP1
KRE1		SSP2
RHO1		STE7
FKS3		SVP26
FKS1		SWF1
GSC2		SWM1
GPI8		TAX4
GAB1		TDH1
GAA1		TDH2
GPI16		TDH3
GPI17		TEP1
LAS21		TOH1
GPI11		TOR1
GPI13		TOS1
SMP3		TOS6
GPI10		TSC11
GPI18		TUS1
PGA1		UBC7
MCD4		UTH1
GPI14		VMA9
ARV1		VPS54
PBN1		WSC2
GWT1		YEH2
GPI12		YGP1
SPT14		YVH1
GPI1		ZEO1
GPI2		ZPS1
GPI15		ZRG8
GPI19
ERI1
RAS1
RAS2
BST1
PER1
GUP1
GUP2
CWH43
TED1
CDC1
